# Supplementary material for: Phylogenetic and Genome-Wide Deep-Sequencing Analyses of Canine Parvovirus Reveal Co-Infection with Field Variants and Emergence of a Recent Recombinant Strain
Source: PLoS One. 2014 Nov 3;9(11):e111779. doi: 10.1371/journal.pone.0111779 (PMC4218814; doi:10.1371/journal.pone.0111779)
Supplement: Dataset S1 — Deep-sequencing profile in sample 370; the two PCR amplicons that together span the entire CPV coding sequence (4269 nt) include a CPV-2a and CPV-2c strains (distinguishing nucleotides between both strains are highlighted in yellow). (XLSX) [file pone.0111779.s002.xlsx]

## Sheet: 370ntRates
Position	Reference sequence	Coverage	A (Adenine)	T (Thymine)	C (Cytosine)	G (Guanine)	raw_A_rate	raw_T_rate	raw_C_rate	raw_G_rate
coding genome	(Uruguayan CPV-2a strain)	Nº nt reads	Nº of reads	Nº of reads	Nº of reads	Nº of reads
1	A	701	701	0	0	0	1	0	0	0
2	T	1176	1	1174	1	0	0.000850340136054	0.998299319728	0.000850340136054	0
3	G	1438	0	0	0	1438	0	0	0	1
4	T	1516	1	1513	2	0	0.00065963060686	0.998021108179	0.00131926121372	0
5	C	2398	0	3	2395	0	0	0.00125104253545	0.998748957465	0
6	T	2564	1	2562	1	0	0.000390015600624	0.999219968799	0.000390015600624	0
7	G	2674	2	1	1	2670	0.00074794315632	0.00037397157816	0.00037397157816	0.998504113687
8	G	2777	9	0	0	2768	0.00324090745409	0	0	0.996759092546
9	C	2875	0	7	2868	0	0	0.0024347826087	0.997565217391	0
10	A	3356	3349	0	0	7	0.997914183552	0	0	0.00208581644815
11	A	3747	3741	0	0	6	0.998398718975	0	0	0.00160128102482
12	C	4099	1	2	4094	2	0.000243961941937	0.000487923883874	0.99878019029	0.000487923883874
13	C	4772	2	8	4762	0	0.000419111483655	0.00167644593462	0.997904442582	0
14	A	5025	5015	0	0	10	0.998009950249	0	0	0.00199004975124
15	G	6821	3	5	0	6813	0.000439818208474	0.000733030347456	0	0.998827151444
16	T	7073	3	7054	15	1	0.000424148169094	0.997313728262	0.00212074084547	0.000141382723031
17	A	8151	8142	0	1	8	0.998895841001	0	0.000122684333211	0.000981474665685
18	T	8567	0	8563	4	0	0	0.999533092098	0.000466907902416	0
19	A	8952	8937	1	1	13	0.998324396783	0.000111706881144	0.000111706881144	0.00145218945487
20	C	10229	0	5	10223	1	0	0.00048880633493	0.999413432398	9.7761266986e-05
21	T	10464	1	10451	11	1	9.55657492355e-05	0.99875764526	0.00105122324159	9.55657492355e-05
22	G	10713	1	2	0	10710	9.33445346775e-05	0.000186689069355	0	0.999719966396
23	A	10844	10814	3	0	27	0.997233493176	0.000276650682405	0	0.00248985614165
24	G	11139	7	5	1	11126	0.000628422659126	0.000448873327947	8.97746655894e-05	0.998832929347
25	G	11516	2	2	1	11511	0.000173671413685	0.000173671413685	8.68357068427e-05	0.999565821466
26	A	12089	12064	1	2	22	0.997932004301	8.27198279428e-05	0.000165439655886	0.00181983621474
27	A	13293	13249	2	0	42	0.996689987211	0.000150455126758	0	0.00315955766193
28	G	14591	7	9	0	14575	0.000479747789733	0.0006168185868	0	0.998903433623
29	T	14909	2	14889	16	2	0.000134147159434	0.998658528406	0.00107317727547	0.000134147159434
30	T	15356	0	15350	5	1	0	0.999609273248	0.000325605626465	6.5121125293e-05
31	A	15893	15867	1	0	25	0.998364059649	6.29207827345e-05	0	0.00157301956836
32	T	16536	4	16530	2	0	0.000241896468312	0.999637155298	0.000120948234156	0
33	G	16772	3	5	5	16759	0.000178869544479	0.000298115907465	0.000298115907465	0.999224898641
34	G	18128	3	4	1	18120	0.000165489849956	0.000220653133274	5.51632833186e-05	0.999558693733
35	A	18678	18628	10	0	40	0.99732305386	0.000535389227969	0	0.00214155691187
36	G	19272	10	2	1	19259	0.000518887505189	0.000103777501038	5.18887505189e-05	0.999325446243
37	G	19436	24	4	3	19405	0.00123482197983	0.000205803663305	0.000154352747479	0.998405021609
38	G	19684	15	8	2	19659	0.000762040235724	0.000406421459053	0.000101605364763	0.99872993294
39	A	20642	20576	3	1	62	0.996802635404	0.000145334754384	4.84449181281e-05	0.00300358492394
40	G	24423	3	8	0	24412	0.000122835032551	0.000327560086803	0	0.999549604881
41	T	25519	8	25473	30	8	0.00031349190799	0.998197421529	0.00117559465496	0.00031349190799
42	A	26166	26138	1	0	27	0.998929909042	3.82175342047e-05	0	0.00103187342353
43	A	26750	26727	3	1	19	0.999140186916	0.00011214953271	3.73831775701e-05	0.000710280373832
44	A	27165	27141	5	3	16	0.999116510215	0.000184060371802	0.000110436223081	0.000588993189766
45	T	27686	13	27665	7	1	0.000469551397818	0.999241493896	0.000252835368056	3.61193382937e-05
46	T	28717	2	28705	9	1	6.96451579204e-05	0.999582129052	0.000313403210642	3.48225789602e-05
47	G	29197	5	21	2	29169	0.000171250470939	0.000719251977943	6.85001883755e-05	0.999040997363
48	G	29897	8	9	0	29880	0.000267585376459	0.000301033548517	0	0.999431381075
49	T	30221	7	30173	38	3	0.000231627014328	0.998411700473	0.00125740379207	9.92687204262e-05
50	T	31018	7	30997	13	1	0.000225675414276	0.999322973757	0.000419111483655	3.22393448965e-05
51	A	31432	31421	4	1	6	0.999650038178	0.00012725884449	3.18147111224e-05	0.000190888266735
52	A	32118	32057	4	3	54	0.998100753472	0.000124540755962	9.34055669718e-05	0.00168130020549
53	A	32564	32526	8	4	26	0.998833067191	0.000245670065103	0.000122835032551	0.000798427711583
54	G	33335	11	23	1	33300	0.000329983500825	0.000689965501725	2.9998500075e-05	0.998950052497
55	A	33968	33921	6	5	36	0.998616344795	0.000176636834668	0.000147197362223	0.00105982100801
56	A	34518	34495	4	1	18	0.999333680978	0.000115881569036	2.89703922591e-05	0.000521467060664
57	A	35005	34952	5	2	46	0.998485930581	0.000142836737609	5.71346950436e-05	0.001314097986
58	C	35643	13	36	35593	1	0.000364727997082	0.00101001599192	0.998597200011	2.80559997756e-05
59	A	36617	36534	2	12	69	0.997733293279	5.46194390584e-05	0.00032771663435	0.00188437064751
60	T	37003	10	36952	40	1	0.000270248358241	0.998621733373	0.00108099343296	2.70248358241e-05
61	G	37570	109	5	46	37410	0.00290125099814	0.000133084908171	0.00122438115518	0.995741282939
62	C	38236	15	73	38136	12	0.000392300449838	0.00190919552254	0.997384663668	0.00031384035987
63	A	38989	38855	27	10	97	0.996563133191	0.000692503013671	0.000256482597656	0.00248788119726
64	G	40583	13	4	0	40566	0.000320331173151	9.85634378927e-05	0	0.999581105389
65	A	40902	40871	3	9	19	0.999242090851	7.33460466481e-05	0.000220038139944	0.000464524962105
66	A	41201	41163	2	0	36	0.999077692289	4.85425111041e-05	0	0.000873765199874
67	A	41688	41672	2	0	14	0.999616196507	4.79754365765e-05	0	0.000335828056035
68	A	42162	42104	7	2	49	0.998624353683	0.000166026279588	4.74360798824e-05	0.00116218395712
69	T	42295	4	42267	19	5	9.45738266935e-05	0.999337983213	0.000449225676794	0.000118217283367
70	G	43486	12	3	3	43468	0.000275950880743	6.89877201858e-05	6.89877201858e-05	0.999586073679
71	A	43325	43193	12	2	118	0.996953260242	0.000276976341604	4.61627236007e-05	0.00272360069244
72	A	43632	43539	14	3	76	0.997868536854	0.000320865419875	6.87568756876e-05	0.00174184085075
73	G	45375	69	3	6	45297	0.00152066115702	6.61157024793e-05	0.000132231404959	0.998280991736
74	C	45124	11	53	45059	1	0.000243772715185	0.00117454126407	0.998559524865	2.21611559259e-05
75	A	48030	47969	2	1	58	0.998729960441	4.16406412659e-05	2.08203206329e-05	0.00120757859671
76	T	48860	5	48832	20	3	0.000102333196889	0.999426934097	0.000409332787556	6.13999181334e-05
77	T	49058	3	49028	25	2	6.11521056708e-05	0.999388478943	0.00050960088059	4.07680704472e-05
78	T	49333	5	49313	12	3	0.000101352036162	0.999594591855	0.00024324488679	6.08112216974e-05
79	T	49024	5	49003	15	1	0.000101990861619	0.999571638381	0.000305972584856	2.03981723238e-05
80	C	49969	10	29	49921	9	0.000200124076928	0.00058035982309	0.999039404431	0.000180111669235
81	A	50332	21783	51	5	28493	0.432786298975	0.00101327187475	9.93403798776e-05	0.566101088771
82	T	50136	10	50064	59	3	0.000199457475666	0.998563906175	0.00117679910643	5.98372426999e-05
83	T	50333	5	50302	26	0	9.93384062146e-05	0.999384101881	0.000516559712316	0
84	T	49285	14	49255	15	1	0.000284062087856	0.999391295526	0.000304352236989	2.02901491326e-05
85	G	49733	105	137	2	49489	0.00211127420425	0.00275471015221	4.02147467476e-05	0.995093800897
86	T	49011	3	48973	26	9	6.12107486075e-05	0.999224663851	0.000530493154598	0.000183632245822
87	T	48833	3	48802	25	3	6.14338664428e-05	0.99936518338	0.000511948887023	6.14338664428e-05
88	T	48603	1	48588	11	3	2.05748616341e-05	0.999691377075	0.000226323477975	6.17245849022e-05
89	T	47696	3	47675	16	2	6.28983562563e-05	0.999559711506	0.000335457900034	4.19322375042e-05
90	T	48128	5	48112	9	2	0.00010388962766	0.999667553191	0.000187001329787	4.15558510638e-05
91	A	49514	49484	7	2	21	0.999394110757	0.000141374156804	4.03926162298e-05	0.000424122470412
92	A	49978	49917	10	2	49	0.998779462964	0.000200088038737	4.00176077474e-05	0.000980431389812
93	A	50168	50111	11	4	42	0.998863817573	0.000219263275395	7.97321001435e-05	0.000837187051507
94	T	52161	11	52126	21	3	0.000210885527501	0.999329000594	0.000402599643412	5.75142347731e-05
95	G	55181	20	13	1	55147	0.000362443594716	0.000235588336565	1.81221797358e-05	0.999383845889
96	T	54976	20	54858	88	10	0.000363795110594	0.997853608847	0.00160069848661	0.000181897555297
97	G	54518	22	7	8	54481	0.000403536446678	0.000128397960307	0.000146740526065	0.999321325067
98	A	55524	55343	20	3	158	0.996740148404	0.000360204596211	5.40306894316e-05	0.00284561631006
99	C	55572	20	36	55507	9	0.000359893471532	0.000647808248758	0.998830346218	0.00016195206219
100	A	55955	55819	12	4	120	0.997569475471	0.000214458046645	7.14860155482e-05	0.00214458046645
101	A	55823	55771	6	6	40	0.999068484317	0.000107482578865	0.000107482578865	0.000716550525769
102	C	57580	20	55	57497	8	0.000347342827371	0.000955192775269	0.998558527266	0.000138937130948
103	G	58461	70	13	8	58370	0.00119737944955	0.000222370469202	0.000136843365663	0.998443406716
104	T	58683	10	58545	123	5	0.000170407102568	0.997648381985	0.00209600736159	8.5203551284e-05
105	C	59623	9	121	59486	7	0.000150948459487	0.00202941817755	0.997702229006	0.000117404357379
106	C	59942	10	49	59880	3	0.000166827933669	0.000817456874979	0.998965666811	5.00483801008e-05
107	A	60962	60833	12	4	113	0.997883927693	0.000196843935566	6.56146451888e-05	0.00185361372658
108	A	61396	61240	16	2	138	0.997459117858	0.000260603296632	3.2575412079e-05	0.00224770343345
109	C	58339	20	19	58299	1	0.00034282383997	0.000325682647971	0.99931435232	1.71411919985e-05
110	T	58311	5	58290	12	4	8.57471146096e-05	0.999639862119	0.000205793075063	6.85976916877e-05
111	A	60751	60724	5	0	22	0.999555562871	8.23031719642e-05	0	0.000362133956643
112	A	61224	61180	6	3	35	0.999281327584	9.80007840063e-05	4.90003920031e-05	0.000571671240037
113	A	61533	61456	12	0	65	0.998748638942	0.000195017307786	0	0.00105634375051
114	T	62538	9	62499	27	3	0.000143912501199	0.999376379161	0.000431737503598	4.79708337331e-05
115	G	62794	17	22	6	62749	0.000270726502532	0.000350351944453	9.55505303054e-05	0.999283371023
116	G	63988	17	8	12	63951	0.000265674814028	0.000125023441895	0.000187535162843	0.999421766581
117	A	64586	64449	24	6	107	0.997878797263	0.000371597559843	9.28993899607e-05	0.00165670578763
118	A	65363	65277	9	2	75	0.998684270918	0.00013769257837	3.05983507489e-05	0.00114743815308
119	A	65311	65123	16	8	164	0.997121464991	0.000244981702929	0.000122490851465	0.00251106245502
120	G	65693	16	12	6	65659	0.000243557152208	0.000182667864156	9.1333932078e-05	0.999482441052
121	G	65521	126	4	5	65386	0.00192304757253	6.10491292868e-05	7.63114116085e-05	0.997939591887
122	A	65984	65855	9	3	117	0.998044980601	0.000136396702231	4.54655674103e-05	0.001773157129
123	T	66261	7	66212	35	7	0.000105642836661	0.999260500143	0.000528214183305	0.000105642836661
124	G	67235	32	5	5	67193	0.000475942589425	7.43660295977e-05	7.43660295977e-05	0.999375325351
125	T	66934	7	66870	54	3	0.000104580631667	0.999043834225	0.00080676487286	4.48202707144e-05
126	T	69954	12	69906	33	3	0.000171541298568	0.999313834806	0.000471738571061	4.28853246419e-05
127	C	70235	17	62	70147	9	0.000242044564676	0.000882750765288	0.99874706343	0.000128141240122
128	G	70066	183	5	3	69875	0.00261182313818	7.13612879285e-05	4.28167727571e-05	0.997273998801
129	C	70401	12	60	70318	11	0.00017045212426	0.000852260621298	0.998821039474	0.000156247780571
130	T	70315	12	70207	90	6	0.000170660598734	0.998464054611	0.00127995449051	8.53302993671e-05
131	G	70586	27	20	5	70534	0.000382512112884	0.00028334230584	7.08355764599e-05	0.999263310005
132	G	73578	116	15	11	73436	0.00157655821033	0.000203865285819	0.000149501209601	0.998070075294
133	A	72727	72581	10	4	132	0.997992492472	0.000137500515627	5.50002062508e-05	0.00181500680628
134	A	73391	73285	15	1	90	0.998555681214	0.000204384733823	1.36256489215e-05	0.00122630840294
135	C	73787	79	46	73657	5	0.00107064930137	0.000623416048898	0.998238172036	6.77626140106e-05
136	A	73915	73828	8	5	74	0.998822972333	0.000108232429142	6.76452682135e-05	0.00100114996956
137	A	74126	74046	12	5	63	0.99892075655	0.000161886517551	6.74527156463e-05	0.000849904217144
138	C	74710	55	33	74615	7	0.000736179895596	0.000441707937358	0.998728416544	9.36956230759e-05
139	T	73785	13	73643	119	10	0.000176187572	0.998075489598	0.00161279392831	0.000135528901538
140	A	74235	74197	10	2	26	0.999488112077	0.000134707348286	2.69414696572e-05	0.000350239105543
141	T	74817	21	74693	99	4	0.000280684871085	0.998342622666	0.00132322867797	5.34637849687e-05
142	A	73277	73115	30	21	111	0.997789210803	0.000409405406881	0.000286583784817	0.00151480000546
143	C	73442	54	137	73246	5	0.000735274093843	0.00186541760845	0.997331227363	6.80809346151e-05
144	C	70663	47	64	70549	3	0.000665128851025	0.000905707371609	0.998386708744	4.24550330442e-05
145	A	70258	70209	9	3	37	0.999302570526	0.000128099291184	4.2699763728e-05	0.000526630419312
146	A	70803	70776	6	6	15	0.999618660226	8.47421719419e-05	8.47421719419e-05	0.000211855429855
147	A	70894	70792	8	8	86	0.998561232262	0.000112844528451	0.000112844528451	0.00121307868085
148	C	71370	42	27	71300	1	0.000588482555696	0.000378310214376	0.999019195741	1.40114894213e-05
149	C	70683	37	17	70627	2	0.000523463916359	0.000240510448057	0.999207730289	2.82953468302e-05
150	A	70435	70379	4	3	49	0.999204940725	5.67899481792e-05	4.25924611344e-05	0.000695676865195
151	A	71942	71882	10	3	47	0.999165994829	0.000139000861805	4.17002585416e-05	0.000653304050485
152	T	71949	11	71898	37	3	0.000152886072079	0.999291164575	0.000514253151538	4.1696201476e-05
153	T	71286	13	71213	57	3	0.000182363998541	0.998975956008	0.000799595993603	4.20839996633e-05
154	C	70986	11	18	70949	8	0.000154960132984	0.000253571126701	0.999478770462	0.000112698278534
155	A	71376	71324	5	2	45	0.999271463797	7.00515579466e-05	2.80206231787e-05	0.00063046402152
156	A	75343	75291	3	6	43	0.999309823076	3.98178994731e-05	7.96357989462e-05	0.000570723225781
157	A	75698	75625	7	15	51	0.999035641629	9.24727205474e-05	0.000198155829745	0.000673729821131
158	A	76078	76011	13	6	48	0.999119324903	0.000170877257551	7.88664265622e-05	0.000630931412498
159	T	75618	17	75543	45	13	0.000224814197678	0.999008172657	0.000595096405618	0.000171916739401
160	G	75595	25	64	6	75500	0.000330709703023	0.000846616839738	7.93703287254e-05	0.998743303129
161	A	75580	75403	7	31	139	0.997658110611	9.26170944694e-05	0.000410161418365	0.00183911087589
162	A	75324	75164	14	5	141	0.997875843025	0.00018586373533	6.6379905475e-05	0.0018719133344
163	G	73837	202	22	5	73608	0.00273575578639	0.000297953600498	6.7716727386e-05	0.996898573886
164	A	70171	69907	12	5	247	0.996237762038	0.000171010816434	7.12545068476e-05	0.00351997263827
165	G	70621	54	13	7	70547	0.000764645077243	0.000184081222299	9.91206581612e-05	0.998952153042
166	C	70553	40	135	70371	7	0.000566949669043	0.00191345513302	0.997420379006	9.92161920825e-05
167	T	69953	13	69826	105	9	0.000185839063371	0.998184495304	0.00150100781954	0.000128657813103
168	A	70635	70539	12	5	79	0.998640900403	0.000169887449565	7.07864373186e-05	0.00111842570963
169	A	70466	70353	9	10	94	0.998396389748	0.000127721170494	0.00014191241166	0.0013339766696
170	C	70252	14	34	70201	3	0.000199282582702	0.000483971986563	0.99927404202	4.27034105791e-05
171	A	68925	68822	4	2	97	0.998505622053	5.80340950308e-05	2.90170475154e-05	0.0014073268045
172	T	67303	10	67219	72	2	0.000148581786845	0.998751912991	0.00106978886528	2.97163573689e-05
173	C	67442	26	10	67401	5	0.000385516443759	0.000148275555292	0.999392070223	7.4137777646e-05
174	T	67817	17	67749	49	2	0.000250674609611	0.998997301562	0.000722532698291	2.94911305425e-05
175	T	67845	1	67823	19	2	1.47394796964e-05	0.999675731447	0.000280050114231	2.94789593927e-05
176	T	66855	10	66832	12	1	0.000149577443721	0.999655971879	0.000179492932466	1.49577443721e-05
177	A	65915	65883	9	1	22	0.999514526284	0.000136539482667	1.51710536297e-05	0.000333763179853
178	A	67314	67278	4	2	30	0.999465192976	5.94230026443e-05	2.97115013222e-05	0.000445672519832
179	T	68078	10	68055	9	4	0.000146890331678	0.999662152237	0.000132201298511	5.87561326713e-05
180	T	67789	10	67755	21	3	0.000147516558734	0.9994984437	0.000309784773341	4.42549676201e-05
181	A	67492	67442	5	7	38	0.999259171457	7.40828542642e-05	0.00010371599597	0.000563029692408
182	G	67992	19	23	8	67942	0.000279444640546	0.000338275091187	0.000117660901283	0.999264619367
183	A	66685	66488	15	7	175	0.997045812402	0.000224938142011	0.000104971132938	0.00262427832346
184	G	66462	14	38	3	66407	0.000210646685324	0.000571755288736	4.51385754266e-05	0.999172459451
185	G	65423	37	15	8	65363	0.000565550341623	0.000229277165523	0.000122281154946	0.999082891338
186	A	64414	64299	14	2	99	0.998214673829	0.00021734405564	3.10491508057e-05	0.00153693296488
187	G	64583	187	12	6	64378	0.00289549881548	0.000185807410619	9.29037053094e-05	0.996825790069
188	C	64317	32	139	64144	2	0.000497535643764	0.0021611704526	0.997310197926	3.10959777353e-05
189	A	64917	64776	13	7	121	0.997827995748	0.000200255711139	0.000107829998306	0.00186391854214
190	C	65050	36	57	64950	7	0.000553420445811	0.000876249039201	0.998462720984	0.00010760953113
191	A	64783	64646	5	16	116	0.997885247673	7.71807418613e-05	0.000246978373956	0.00179059321118
192	A	64538	64415	15	5	103	0.998094146084	0.00023242120921	7.74737364034e-05	0.00159595896991
193	A	63533	63442	11	11	69	0.998567673493	0.000173138369037	0.000173138369037	0.00108604976941
194	C	64307	26	49	64227	5	0.000404310572721	0.000761969925514	0.998755967469	7.77520332157e-05
195	A	61324	61200	5	6	113	0.997977953167	8.15341465006e-05	9.78409758007e-05	0.00184267171091
196	G	61054	124	6	9	60915	0.00203098896059	9.82736593835e-05	0.000147410489075	0.997723326891
197	C	62355	7	89	62253	6	0.000112260444231	0.00142731136236	0.998364204955	9.6223237912e-05
198	A	63760	63658	6	1	95	0.998400250941	9.41028858218e-05	1.56838143036e-05	0.00148996235885
199	A	66502	66436	5	1	60	0.999007548645	7.51857087005e-05	1.50371417401e-05	0.000902228504406
200	T	66045	22	65988	30	5	0.000333106215459	0.999136952078	0.000454235748353	7.57059580589e-05
201	G	62379	40	30	5	62304	0.000641241443434	0.000480931082576	8.01551804293e-05	0.998797672294
202	G	62374	68	7	13	62286	0.00109019783884	0.000112226248116	0.000208420175073	0.998589155738
203	A	62039	61911	10	6	112	0.997936781702	0.000161188929544	9.67133577266e-05	0.0018053160109
204	T	62616	9	62523	80	4	0.000143733231123	0.998514756612	0.00127762872109	6.38814360547e-05
205	C	62580	10	42	62525	3	0.000159795461809	0.000671140939597	0.99912112496	4.79386385427e-05
206	A	62199	62117	4	2	76	0.99868165083	6.43097155903e-05	3.21548577951e-05	0.00122188459622
207	A	61859	61796	7	3	53	0.998981554826	0.000113160574856	4.84973892239e-05	0.000856787209622
208	A	61671	61622	8	1	40	0.999205461238	0.000129720614227	1.62150767784e-05	0.000648603071136
209	C	61509	80	26	61401	2	0.0013006226731	0.000422702368759	0.998244159391	3.25155668276e-05
210	C	60871	83	93	60691	4	0.001363539288	0.00152782112993	0.997042926845	6.57127367712e-05
211	G	68449	37	9	7	68396	0.000540548437523	0.000131484755073	0.000102265920612	0.999225700887
212	A	68512	68448	5	12	47	0.999065857076	7.29799159271e-05	0.000175151798225	0.000686011209715
213	A	68722	68606	6	13	97	0.998312039813	8.73082855563e-05	0.000189167952039	0.00141148394983
214	G	69868	137	2	6	69723	0.00196084044198	2.86254079121e-05	8.58762237362e-05	0.997924657926
215	A	69894	69750	5	6	133	0.997939737317	7.15368987324e-05	8.58442784788e-05	0.00190288150628
216	A	69848	69668	41	5	134	0.997422975604	0.000586988890161	7.15840109953e-05	0.00191845149467
217	G	70145	8	5	3	70129	0.000114049468957	7.12809180982e-05	4.27685508589e-05	0.999771901062
218	A	70126	69955	18	7	146	0.997561532099	0.000256680831646	9.98203234178e-05	0.00208196674557
219	A	70655	70516	7	4	128	0.998032694077	9.90729601585e-05	5.66131200906e-05	0.0018116198429
220	G	70063	23	5	2	70033	0.000328275980189	7.13643435194e-05	2.85457374078e-05	0.999571813939
221	A	70186	70038	16	9	123	0.997891317357	0.000227965691163	0.000128230701279	0.00175248625082
222	A	70654	70532	5	1	116	0.998273275398	7.07674017041e-05	1.41534803408e-05	0.00164180371953
223	A	70779	70663	4	3	109	0.998361095805	5.65139377499e-05	4.23854533124e-05	0.00154000480368
224	T	70642	12	70578	41	11	0.000169870615215	0.999094023386	0.00058039126865	0.000155714730614
225	G	66722	37	9	3	66673	0.000554539732022	0.000134888042924	4.49626809748e-05	0.999265609544
226	G	66515	15	3	5	66492	0.000225513042171	4.51026084342e-05	7.5171014057e-05	0.999654213335
227	A	67058	66901	18	6	133	0.997658743178	0.000268424349071	8.94747830237e-05	0.00198335769036
228	C	67999	137	61	67796	5	0.00201473551082	0.000897072015765	0.99701466198	7.35304930955e-05
229	T	66478	15	66400	56	7	0.000225638557117	0.998826679503	0.000842383946569	0.000105297993321
230	G	66304	39	8	1	66256	0.00058819980695	0.000120656370656	1.5082046332e-05	0.999276061776
231	G	65977	133	14	2	65828	0.00201585400973	0.000212195158919	3.03135941313e-05	0.997741637237
232	G	65195	30	5	4	65156	0.000460157987576	7.66929979293e-05	6.13543983434e-05	0.999401794616
233	A	65175	65073	7	3	92	0.998434982739	0.000107403145378	4.60299194476e-05	0.00141158419639
234	A	64856	64770	11	1	74	0.998673985445	0.00016960651289	1.54187738991e-05	0.00114098926853
235	T	64619	25	64562	21	11	0.000386883114873	0.999117906498	0.000324981816494	0.000170228570544
236	C	64267	158	55	64048	6	0.00245849347254	0.00085580468981	0.996592341326	9.33605116156e-05
237	G	63430	62	8	8	63352	0.000977455462715	0.000126123285512	0.000126123285512	0.998770297966
238	G	63342	30	11	5	63296	0.000473619399451	0.000173660446465	7.89365665751e-05	0.999273783588
239	A	64139	64044	11	2	82	0.99851884189	0.000171502517969	3.11822759943e-05	0.00127847331577
240	A	64128	64003	2	3	120	0.998050773453	3.11876247505e-05	4.67814371257e-05	0.00187125748503
241	G	65024	8	10	1	65005	0.000123031496063	0.000153789370079	1.53789370079e-05	0.999707800197
242	T	64507	10	64453	29	15	0.000155021935604	0.999162881548	0.000449563613251	0.000232532903406
243	T	62895	17	62777	95	6	0.000270291756101	0.998123857222	0.00151045393116	9.53970903887e-05
244	G	62768	16	8	9	62735	0.00025490695896	0.00012745347948	0.000143385164415	0.999474254397
245	A	63180	63033	11	2	134	0.99767331434	0.000174105729661	3.16555872111e-05	0.00212092434315
246	T	63509	31	63427	47	4	0.000488119794045	0.998708844416	0.000740052590971	6.29831992316e-05
247	A	62291	62198	12	5	76	0.998507007433	0.000192644202212	8.02684175884e-05	0.00122007994734
248	G	61807	50	4	6	61747	0.000808969857783	6.47175886226e-05	9.7076382934e-05	0.999029236171
249	T	59673	18	59521	125	9	0.00030164395958	0.997452784341	0.0020947497193	0.00015082197979
250	C	59998	34	59	59901	4	0.000566685556185	0.000983366112204	0.998383279443	6.6668888963e-05
251	T	59090	11	59008	68	3	0.000186156710103	0.998612286343	0.00115078693518	5.07700118463e-05
252	C	59036	19	50	58944	23	0.000321837522867	0.000846940849651	0.998441628837	0.000389592790839
253	G	58570	189	8	16	58357	0.00322690797337	0.000136588697285	0.000273177394571	0.996363325935
254	C	57940	16	107	57812	5	0.00027614773904	0.00184673800483	0.997790818088	8.62961684501e-05
255	C	58334	74	14	58244	2	0.00126855693078	0.000239997257174	0.99845716049	3.42853224535e-05
256	A	58414	58354	8	21	31	0.998972848975	0.000136953470059	0.000359502858904	0.000530694696477
257	A	58770	58748	7	0	15	0.99962565935	0.000119108388634	0	0.000255232261358
258	A	59532	59492	7	4	29	0.999328092454	0.000117583820466	6.71907545522e-05	0.000487132970503
259	A	59469	59434	4	5	26	0.999411458071	6.72619347896e-05	8.40774184869e-05	0.000437202576132
260	A	59253	59081	12	4	156	0.997097193391	0.000202521391322	6.75071304407e-05	0.00263277808719
261	G	59521	95	5	8	59413	0.00159607533476	8.40039649871e-05	0.000134406343979	0.998185514356
262	C	59328	30	84	59209	5	0.000505663430421	0.00141585760518	0.997994201726	8.42772384035e-05
263	A	58948	58823	24	4	97	0.997879487005	0.000407138494945	6.78564158241e-05	0.00164551808373
264	A	59330	59171	6	32	121	0.997320074161	0.000101129276926	0.000539356143604	0.002039440418
265	G	59141	148	13	6	58974	0.00250249403967	0.000219813665647	0.000101452461068	0.997176239834
266	T	56889	19	56800	54	16	0.000333983722688	0.998435549931	0.000949216896061	0.000281249450685
267	A	55683	55634	13	5	31	0.999120018677	0.000233464432592	8.97940125352e-05	0.000556722877719
268	C	54359	60	43	54253	3	0.00110377306426	0.000791037362718	0.99805000092	5.51886532129e-05
269	A	54083	53985	18	9	71	0.998187970342	0.00033282177394	0.00016641088697	0.00131279699721
270	A	53947	53799	8	7	133	0.99725656663	0.000148293695664	0.000129756983706	0.00246538269042
271	A	54106	54053	9	6	38	0.999020441356	0.000166340147119	0.000110893431412	0.000702325065612
272	C	55873	95	15	55763	0	0.00170028457394	0.00026846598536	0.998031249441	0
273	T	55018	6	54948	60	4	0.000109055218292	0.99872768912	0.00109055218292	7.27034788615e-05
274	T	55035	4	55003	23	5	7.26810211683e-05	0.999418551831	0.000417915871718	9.08512764604e-05
275	T	55153	4	55129	15	5	7.25255199173e-05	0.99956484688	0.00027197069969	9.06568998967e-05
276	T	54866	5	54826	27	8	9.11311194547e-05	0.999270951044	0.000492108045055	0.000145809791127
277	G	54848	19	11	6	54812	0.000346411901984	0.000200554259043	0.000109393232205	0.999343640607
278	A	54918	54804	12	2	100	0.997924177865	0.000218507593139	3.64179321898e-05	0.00182089660949
279	T	55906	11	55806	86	3	0.000196758845204	0.998211283225	0.00153829642614	5.36615032376e-05
280	G	48184	180	31	14	47959	0.00373567989374	0.000643367092811	0.000290552880624	0.995330400133
281	C	48413	85	111	48207	10	0.0017557267676	0.0022927726024	0.99574494454	0.000206556090306
282	A	51585	51502	8	5	70	0.998391005137	0.000155083842202	9.69274013764e-05	0.00135698361927
283	T	50649	6	50625	14	4	0.000118462358586	0.999526150566	0.000276412170033	7.89749057237e-05
284	T	50396	4	50379	11	2	7.93713786808e-05	0.999662671641	0.000218271291372	3.96856893404e-05
285	A	51204	51137	17	8	42	0.998691508476	0.000332005312085	0.000156237793922	0.000820248418092
286	A	51893	51860	12	5	16	0.99936407608	0.000231245061954	9.63521091477e-05	0.000308326749273
287	T	51432	12	51405	11	4	0.000233317778815	0.999475034998	0.00021387463058	7.77725929382e-05
288	T	50736	8	50714	13	1	0.000157678965626	0.999566382845	0.000256228319142	1.97098707032e-05
289	A	50018	49974	18	3	23	0.999120316686	0.000359870446639	5.99784077732e-05	0.000459834459595
290	A	50515	50459	2	5	49	0.998891418391	3.95922003365e-05	9.89805008413e-05	0.000970008908245
291	A	50818	50787	12	5	14	0.999389979928	0.000236136801921	9.83903341336e-05	0.000275492935574
292	A	51716	51678	2	10	26	0.999265217728	3.86727511795e-05	0.000193363755898	0.000502745765334
293	A	51556	51526	4	5	21	0.999418108465	7.75855380557e-05	9.69819225696e-05	0.000407324074792
294	A	51292	51224	15	4	49	0.998674257194	0.000292443266006	7.7984870935e-05	0.000955314668954
295	T	51502	6	51404	73	19	0.000116500330084	0.998097161275	0.00141742068269	0.000368917711934
296	G	52797	23	59	2	52713	0.000435630812357	0.00111748773605	3.78809402049e-05	0.998409000511
297	T	52365	13	52246	97	9	0.000248257423852	0.997727489736	0.00185238231643	0.000171870524205
298	C	53407	75	27	53298	7	0.0014043102964	0.000505551706705	0.997959069036	0.000131068960998
299	T	53511	3	53490	18	0	5.6063239334e-05	0.999607557325	0.000336379436004	0
300	T	53765	3	53739	19	4	5.57983818469e-05	0.999516414024	0.000353389751697	7.43978424626e-05
301	T	53734	5	53718	8	3	9.30509547028e-05	0.999702236945	0.000148881527524	5.58305728217e-05
302	T	53566	5	53549	7	5	9.33427920696e-05	0.999682634507	0.000130679908897	9.33427920696e-05
303	T	52877	4	52787	79	7	7.56472568413e-05	0.998297936721	0.00149403332262	0.000132382699472
304	G	52786	13	11	5	52757	0.000246277422044	0.000208388587883	9.47220854014e-05	0.999450611905
305	A	53767	53662	16	4	85	0.99804712928	0.000297580300184	7.4395075046e-05	0.00158089534473
306	A	54103	53970	13	7	113	0.997541725967	0.000240282424265	0.000129382843835	0.00208860876476
307	G	55101	11	7	4	55079	0.000199633400483	0.000127039436671	7.25939638119e-05	0.999600733199
308	T	53987	6	53876	98	7	0.000111137866523	0.997943949469	0.00181525181988	0.000129660844277
309	C	54284	36	10	54234	4	0.000663178837226	0.000184216343674	0.999078918282	7.36865374696e-05
310	T	53298	12	53178	99	9	0.000225149161319	0.997748508387	0.00185748058088	0.00016886187099
311	T	54312	5	54284	19	4	9.20606864045e-05	0.999484460156	0.000349830608337	7.36485491236e-05
312	T	54256	7	54218	29	2	0.000129017988794	0.999299616632	0.000534503096432	3.68622825125e-05
313	G	54784	22	72	1	54689	0.000401577102804	0.00131425233645	1.82535046729e-05	0.998265917056
314	T	54690	8	54615	65	2	0.000146279027244	0.99862863412	0.00118851709636	3.65697568111e-05
315	T	54283	7	54254	21	1	0.000128953816112	0.999465762762	0.000386861448336	1.84219737303e-05
316	T	53603	5	53579	19	0	9.32783612857e-05	0.999552263866	0.000354457772886	0
317	C	53258	134	15	53102	7	0.00251605392617	0.000281647827556	0.997070862593	0.00013143565286
318	T	52873	4	52836	33	0	7.56529797817e-05	0.999300209937	0.000624137083199	0
319	A	52913	52882	7	1	23	0.999414132633	0.0001322926313	1.88989473286e-05	0.000434675788559
320	A	53887	53859	7	1	20	0.999480394158	0.000129901460464	1.85573514948e-05	0.000371147029896
321	A	54122	54103	6	2	11	0.999648941281	0.000110860648165	3.69535493884e-05	0.000203244521636
322	A	53950	53930	5	3	12	0.999629286376	9.26784059314e-05	5.56070435589e-05	0.000222428174235
323	A	54095	54037	8	0	50	0.998927812182	0.000147887974859	0	0.000924299842869
324	T	53992	8	53955	26	3	0.000148170099274	0.999314713291	0.00048155282264	5.55637872277e-05
325	A	53672	53615	3	4	50	0.99893799374	5.58950663288e-05	7.45267551051e-05	0.000931584438814
326	T	54983	19	54947	14	3	0.000345561355328	0.999345252169	0.000254624156557	5.45623192623e-05
327	A	53330	53194	22	3	111	0.997449840615	0.000412525782861	5.62535158447e-05	0.00208138008626
328	G	53176	60	36	1	53079	0.00112832856928	0.000676997141568	1.88054761547e-05	0.998175868813
329	A	53003	52937	5	2	59	0.998754787465	9.43342829651e-05	3.7733713186e-05	0.00111314453899
330	A	52652	52546	15	4	87	0.997986781129	0.000284889462888	7.59705234369e-05	0.00165235888475
331	C	52462	23	52	52385	2	0.000438412565285	0.000991193625863	0.998532270977	3.81228317639e-05
332	C	54320	54	16	54246	4	0.0009941089838	0.000294550810015	0.998637702504	7.36377025037e-05
333	A	54368	54306	4	3	55	0.998859623308	7.35726898175e-05	5.51795173632e-05	0.00101162448499
334	A	54348	54313	7	1	27	0.999356002061	0.000128799587841	1.83999411202e-05	0.000496798410245
335	A	54486	54390	6	0	90	0.998238079507	0.000110120030834	0	0.0016518004625
336	T	54222	21	54178	23	0	0.000387296669249	0.999188521264	0.00042418206632	0
337	G	53489	16	6	7	53460	0.000299126923293	0.000112172596235	0.000130868028941	0.999457832452
338	A	53598	53509	10	1	78	0.998339490279	0.0001865741259	1.865741259e-05	0.00145527818202
339	A	55724	55669	4	8	43	0.999012992606	7.17823558969e-05	0.000143564711794	0.000771660325892
340	T	55825	18	55748	56	3	0.000322436184505	0.998620689655	0.00100313479624	5.37393640842e-05
341	G	53822	41	23	2	53756	0.000761770279811	0.000427334547211	3.71595258445e-05	0.998773735647
342	C	53834	91	31147	22587	9	0.00169038154326	0.57857487833	0.419567559535	0.000167180592191
343	G	55690	44	24	1	55621	0.000790087987071	0.000430957083857	1.79565451607e-05	0.998760998384
344	T	55857	3	55763	83	8	5.37085772598e-05	0.998317131246	0.00148593730419	0.000143222872693
345	T	55975	7	55936	30	2	0.000125055828495	0.999303260384	0.000535953550692	3.57302367128e-05
346	T	56253	7	56210	33	3	0.000124437807761	0.999235596324	0.000586635379446	5.33304890406e-05
347	G	56269	16	18	1	56234	0.000284348397874	0.000319891947609	1.77717748672e-05	0.99937798788
348	G	55534	130	25	4	55375	0.00234090827241	0.000450174667771	7.20279468434e-05	0.997136889113
349	T	54997	5	54954	30	8	9.09140498573e-05	0.999218139171	0.000545484299144	0.000145462479772
350	T	55731	3	55692	34	2	5.38300048447e-05	0.999300209937	0.00061007338824	3.58866698965e-05
351	T	52986	4	52967	13	2	7.54916393009e-05	0.999641414713	0.000245347827728	3.77458196505e-05
352	A	53142	53122	6	2	12	0.999623649844	0.000112905046856	3.76350156185e-05	0.000225810093711
353	T	53862	9	53827	24	2	0.000167093683859	0.999350191229	0.000445583156957	3.71319297464e-05
354	T	52961	5	52904	51	1	9.44090934839e-05	0.998923736334	0.000962972753536	1.88818186968e-05
355	C	51774	37	78	51655	4	0.000714644416116	0.00150654768803	0.99770154904	7.72588557963e-05
356	A	52035	51921	14	6	94	0.997809166907	0.000269049678101	0.000115307004901	0.00180647641011
357	A	52159	51876	13	34	236	0.994574282482	0.000249237907168	0.000651852987979	0.00452462662244
358	C	52586	128	27	52428	3	0.00243410793747	0.000513444643061	0.996995398015	5.70494047845e-05
359	A	52485	52323	14	7	141	0.99691340383	0.000266742878918	0.000133371439459	0.00268648185196
360	T	54530	8	54487	34	1	0.000146708234	0.999211443242	0.000623509994498	1.833852925e-05
361	G	54146	24	8	7	54107	0.000443246038489	0.000147748679496	0.000129280094559	0.999279725187
362	A	54229	54079	9	7	134	0.997233952313	0.0001659628612	0.000129082225378	0.00247100260008
363	A	55548	55449	3	5	91	0.998217757615	5.40073449989e-05	9.00122416649e-05	0.0016382227983
364	T	55941	23	55889	26	3	0.00041114745893	0.999070449223	0.000464775388356	5.36279294256e-05
365	G	53331	20	13	4	53294	0.000375016406968	0.000243760664529	7.50032813936e-05	0.999306219647
366	G	52763	30	15	1	52717	0.000568580255103	0.000284290127552	1.89526751701e-05	0.999128176942
367	G	52077	52	10	9	52006	0.000998521420205	0.000192023350039	0.000172821015035	0.998636634215
368	G	55017	39	6	4	54968	0.000708871803261	0.000109057200502	7.27048003344e-05	0.999109366196
369	A	55211	55123	5	6	77	0.998406114724	9.05616634366e-05	0.000108673996124	0.00139464961692
370	A	55826	55724	3	4	95	0.99817289435	5.37384014617e-05	7.16512019489e-05	0.00170171604629
371	A	56263	56159	9	2	93	0.998151538311	0.000159963030766	3.55473401703e-05	0.00165295131792
372	A	56149	55949	19	6	175	0.996438048763	0.000338385367504	0.000106858537107	0.00311670733228
373	G	56568	11	4	6	56547	0.00019445622967	7.07113562438e-05	0.000106067034366	0.99962876538
374	A	56168	56085	3	2	78	0.998522290272	5.34111949865e-05	3.56074633243e-05	0.00138869106965
375	T	55928	8	55868	47	5	0.000143041052782	0.998927192104	0.000840366185095	8.94006579888e-05
376	C	55041	9	33	54996	3	0.000163514471031	0.000599553060446	0.999182427645	5.45048236769e-05
377	A	55445	55307	9	9	120	0.997511046983	0.000162323022815	0.000162323022815	0.00216430697087
378	A	55962	55882	8	3	69	0.998570458525	0.000142954147457	5.36078052965e-05	0.00123297952182
379	G	55986	6	6	1	55973	0.000107169649555	0.000107169649555	1.78616082592e-05	0.999767799093
380	G	54949	187	6	3	54753	0.00340315565342	0.000109192160003	5.45960800015e-05	0.996433056107
381	C	55092	7	94	54980	11	0.000127060190227	0.00170623684019	0.997967036956	0.000199666013214
382	T	54526	21	54391	106	8	0.00038513736566	0.997524116935	0.00194402670286	0.000146718996442
383	G	54403	177	6	7	54213	0.0032534970498	0.000110288035586	0.000128669374851	0.99650754554
384	G	55235	165	5	2	55063	0.00298723635376	9.05223137503e-05	3.62089255001e-05	0.996886032407
385	C	55320	10	88	55213	9	0.000180766449747	0.00159074475777	0.998065798988	0.000162689804772
386	A	57063	56964	13	7	79	0.998265075443	0.000227818376181	0.000122671433328	0.00138443474756
387	T	57428	3	57401	22	2	5.22393257644e-05	0.999529846068	0.000383088388939	3.48262171763e-05
388	T	57364	7	57325	32	0	0.000122027752597	0.999320131093	0.000557841154731	0
389	G	56680	31	4	2	56643	0.000546930134086	7.05716302047e-05	3.52858151023e-05	0.999347212421
390	T	57694	11	57541	133	9	0.000190661073942	0.99734807779	0.00230526571221	0.000155995424134
391	C	58480	12	45	58422	1	0.000205198358413	0.000769493844049	0.999008207934	1.70998632011e-05
392	A	58727	58625	9	5	88	0.998263149829	0.000153251485688	8.51397142711e-05	0.00149845897117
393	T	58989	7	58907	67	8	0.000118666192002	0.998609910322	0.00113580498059	0.000135618505145
394	G	59864	15	72	0	59777	0.000250567954029	0.00120272617934	0	0.998546705867
395	T	58748	9	58620	104	15	0.000153196704569	0.997821202424	0.00177027303057	0.000255327840948
396	T	59004	1	58974	25	4	1.69480035252e-05	0.999491559894	0.00042370008813	6.77920141007e-05
397	T	59076	4	59022	48	2	6.77093912926e-05	0.999085923218	0.000812512695511	3.38546956463e-05
398	T	58743	4	58724	13	2	6.80932196177e-05	0.999676557207	0.000221302963757	3.40466098088e-05
399	A	59126	59051	20	3	52	0.998731522511	0.000338260663667	5.07390995501e-05	0.000879477725535
400	C	60568	27	18	60521	2	0.000445779949808	0.000297186633206	0.99922401268	3.30207370229e-05
401	T	58475	10	58410	45	10	0.000171013253527	0.998888413852	0.000769559640872	0.000171013253527
402	T	58060	11	57997	51	1	0.000189459180158	0.998914915605	0.000878401653462	1.72235618326e-05
403	C	57916	14	15	57885	2	0.000241729401202	0.000258995787002	0.99946474204	3.45327716002e-05
404	A	59308	59213	5	5	85	0.998398192487	8.43056585958e-05	8.43056585958e-05	0.00143319619613
405	T	59660	4	59609	45	2	6.70465973852e-05	0.999145155883	0.000754274220583	3.35232986926e-05
406	A	59302	59164	8	2	128	0.9976729284	0.000134902701427	3.37256753566e-05	0.00215844322283
407	G	60256	21	58	8	60169	0.000348513011152	0.000962559745088	0.000132766861391	0.998556160382
408	T	58133	15	58059	55	4	0.00025802900246	0.998727056921	0.000946106342353	6.88077339893e-05
409	A	57836	57784	11	1	40	0.99910090601	0.000190192959402	1.72902690366e-05	0.000691610761463
410	A	57987	57914	15	6	52	0.998741097142	0.000258678669357	0.000103471467743	0.000896752720437
411	G	58228	11	33	3	58181	0.000188912550663	0.000566737651989	5.15216047262e-05	0.999192828193
412	A	56218	56106	8	2	102	0.998007755523	0.000142303176918	3.55757942296e-05	0.00181436550571
413	A	56924	56883	4	10	27	0.99927974141	7.02691307709e-05	0.000175672826927	0.000474316632703
414	C	58110	12	41	58054	3	0.000206504904491	0.000705558423679	0.999036310446	5.16262261229e-05
415	T	57797	13	57723	56	5	0.000224925169126	0.99871965673	0.000968908420852	8.65096804332e-05
416	T	57397	4	57354	36	3	6.96900534871e-05	0.999250831925	0.000627210481384	5.22675401153e-05
417	A	56696	56643	9	2	42	0.999065189784	0.000158741357415	3.52758572033e-05	0.00074079300127
418	C	56929	177	30	56719	3	0.00310913594126	0.000526972193434	0.996311194646	5.26972193434e-05
419	A	56194	56051	7	7	129	0.997455244332	0.000124568459266	0.000124568459266	0.00229561874933
420	A	56069	55983	10	5	71	0.998466175605	0.00017835167383	8.91758369152e-05	0.0012662968842
421	C	55926	24	9	55891	2	0.000429138504452	0.00016092693917	0.999374173014	3.57615420377e-05
422	A	54939	54849	9	1	80	0.998361819473	0.000163818052749	1.8202005861e-05	0.00145616046888
423	A	54836	54761	6	7	62	0.99863228536	0.000109417171201	0.000127653366402	0.00113064410241
424	G	54643	138	5	3	54497	0.00252548359351	9.15030287503e-05	5.49018172502e-05	0.99732811156
425	C	54670	16	89	54561	4	0.000292665081397	0.00162794951527	0.998006219133	7.31662703494e-05
426	A	54606	54525	1	4	76	0.998516646522	1.83130058968e-05	7.32520235872e-05	0.00139178844816
427	A	54809	54759	5	5	40	0.999087741064	9.12258935576e-05	9.12258935576e-05	0.000729807148461
428	C	54597	57	26	54510	4	0.00104401340733	0.00047621664194	0.998406505852	7.326409876e-05
429	T	51567	19	51491	53	4	0.000368452692613	0.99852618923	0.00102778908992	7.75689879186e-05
430	G	51933	24	17	1	51891	0.000462133903298	0.00032734484817	1.92555793041e-05	0.999191265669
431	G	52831	55	12	3	52761	0.00104105544093	0.000227139368931	5.67848422328e-05	0.998675020348
432	T	51493	18	51423	47	5	0.000349562076399	0.998640591925	0.000912745421708	9.71005767774e-05
433	A	51448	51403	2	0	43	0.999125330431	3.88742030788e-05	0	0.000835795366195
434	A	51416	51370	8	1	37	0.99910533686	0.000155593589544	1.9449198693e-05	0.000719620351642
435	A	53963	53881	3	1	78	0.998480440302	5.55936474992e-05	1.85312158331e-05	0.00144543483498
436	T	54244	6	54200	35	3	0.00011061131185	0.99918885038	0.000645232652459	5.53056559251e-05
437	G	51301	108	1	3	51189	0.00210522212043	1.94927974114e-05	5.84783922341e-05	0.99781680669
438	G	51004	115	2	5	50882	0.0022547251196	3.92126107756e-05	9.80315269391e-05	0.997608030743
439	C	51016	14	121	50875	6	0.000274423710209	0.00237180492395	0.997236161204	0.000117610161518
440	T	51052	5	50999	46	2	9.79393559508e-05	0.998961842827	0.000901042074747	3.91757423803e-05
441	A	52426	52356	12	2	56	0.998664784649	0.000228894060199	3.81490100332e-05	0.00106817228093
442	C	51996	46	123	51821	6	0.000884683437187	0.00236556658204	0.996634356489	0.000115393491807
443	G	51463	93	10	20	51340	0.0018071235645	0.000194314361774	0.000388628723549	0.99760993335
444	C	51298	38	63	51190	7	0.000740769620648	0.00122811805528	0.997894654762	0.000136457561698
445	A	51361	51205	11	21	124	0.99696267596	0.000214170284846	0.000408870543798	0.002414283211
446	G	51992	50	5	4	51933	0.000961686413294	9.61686413294e-05	7.69349130635e-05	0.998865210032
447	A	50399	50311	5	12	71	0.99825393361	9.92083176253e-05	0.000238099962301	0.00140875811028
448	C	50903	122	48	50728	5	0.0023967153213	0.000942969962478	0.996562088678	9.82260377581e-05
449	A	51084	51021	6	3	54	0.998766737139	0.000117453605826	5.87268029128e-05	0.00105708245243
450	A	51848	51790	12	0	46	0.998881345471	0.000231445764543	0	0.00088720876408
451	A	51916	51847	8	6	55	0.998670929964	0.000154095076662	0.000115571307497	0.00105940365205
452	T	51859	9	51822	22	6	0.000173547503808	0.999286526929	0.000424227231532	0.000115698335872
453	G	50945	31	7	4	50903	0.000608499362057	0.000137403081755	7.8516046717e-05	0.999175581509
454	A	50599	50480	11	3	105	0.997648174865	0.000217395600704	5.92897092828e-05	0.0020751398249
455	A	49805	49736	7	5	57	0.998614596928	0.000140548137737	0.000100391526955	0.00114446340729
456	T	49962	6	49939	13	4	0.000120091269365	0.999539650134	0.00026019775029	8.00608462431e-05
457	A	49629	49558	16	2	53	0.998569384835	0.000322392149751	4.02990187189e-05	0.00106792399605
458	T	49735	11	49675	43	6	0.000221172212727	0.998793606112	0.000864582286116	0.00012063938876
459	G	49466	21	11	3	49431	0.00042453402337	0.000222374964622	6.06477176242e-05	0.999292443294
460	T	49009	9	48956	37	7	0.00018363973964	0.998918565978	0.000754963374074	0.000142830908609
461	A	50352	50302	12	2	36	0.999006990785	0.00023832221163	3.9720368605e-05	0.00071496663489
462	T	50284	13	50260	10	1	0.000258531540848	0.999522711002	0.000198870416037	1.98870416037e-05
463	T	49022	2	48991	23	6	4.07980090572e-05	0.99936763086	0.000469177104157	0.000122394027171
464	G	48266	17	13	2	48234	0.000352214809597	0.000269340736751	4.14370364232e-05	0.999337007417
465	G	49733	25	11	1	49696	0.000502684334345	0.000221181107112	2.01073733738e-05	0.999256027185
466	A	50043	49857	16	8	162	0.996283196451	0.000319725036469	0.000159862518234	0.00323721599424
467	G	52496	9	8	1	52478	0.000171441633648	0.000152392563243	1.90490704054e-05	0.999657116733
468	T	51195	15	51139	26	15	0.000292997363024	0.998906143178	0.000507862095908	0.000292997363024
469	A	50609	50503	15	2	89	0.997905510878	0.000296389970163	3.95186626885e-05	0.00175858048964
470	G	52666	4	4	3	52655	7.59503284852e-05	7.59503284852e-05	5.69627463639e-05	0.999791136597
471	A	52565	52477	8	1	79	0.998325882241	0.000152192523542	1.90240654428e-05	0.00150290116998
472	T	52760	13	52721	24	2	0.00024639878696	0.999260803639	0.000454890068234	3.79075056861e-05
473	G	52156	11	3	2	52140	0.000210905744306	5.7519748447e-05	3.83464989646e-05	0.999693228008
474	G	52594	17	8	3	52566	0.000323230786782	0.000152108605544	5.70407270791e-05	0.999467619881
475	T	52899	17	52811	49	22	0.000321367133594	0.998336452485	0.000926293502713	0.000415886878769
476	T	52530	2	52485	41	2	3.80734818199e-05	0.999143346659	0.000780506377308	3.80734818199e-05
477	G	54242	53	16	4	54169	0.00097710261421	0.000294974374101	7.37435935253e-05	0.998654179418
478	G	55585	43	8	4	55530	0.000773589997301	0.000143923720428	7.19618602141e-05	0.999010524422
479	T	55214	18	55030	132	34	0.000326004274278	0.996667511863	0.00239069801137	0.000615785851414
480	G	55053	136	2	2	54913	0.00247034675676	3.63286287759e-05	3.63286287759e-05	0.997456995986
481	A	55139	54994	23	6	116	0.997370282377	0.000417127622917	0.00010881590163	0.00210377409819
482	C	59416	24	41	59342	9	0.000403931600916	0.000690049818231	0.998754544231	0.000151474350343
483	T	59201	2	59055	143	1	3.37832131214e-05	0.997533825442	0.00241549973818	1.68916065607e-05
484	C	59963	22	23	59917	1	0.000366892917299	0.000383569868085	0.999232860264	1.66769507863e-05
485	T	60307	13	60194	95	5	0.000215563699073	0.998126254	0.00157527318553	8.29091150281e-05
486	T	60763	2	60731	26	4	3.29147672103e-05	0.999473363725	0.000427891973734	6.58295344206e-05
487	T	60840	4	60817	17	2	6.57462195924e-05	0.999621959237	0.000279421433268	3.28731097962e-05
488	G	60711	10	22	2	60677	0.00016471479633	0.000362372551926	3.2942959266e-05	0.999439969692
489	T	60771	10	60705	52	4	0.000164552171266	0.99891395567	0.000855671290583	6.58208685064e-05
490	T	60358	13	60328	17	0	0.000215381556712	0.999502965638	0.000281652804931	0
491	C	60778	20	92	60652	14	0.000329066438514	0.00151370561716	0.997926881437	0.00023034650696
492	G	61511	29	18	4	61460	0.000471460389199	0.000292630586399	6.50290191998e-05	0.999170880005
493	G	62040	41	12	15	61972	0.000660863958736	0.000193423597679	0.000241779497099	0.998903932946
494	T	62122	13	62043	59	7	0.000209265638582	0.998728308812	0.000949744052027	0.000112681497698
495	A	62273	62241	3	0	29	0.999486133637	4.81749714965e-05	0	0.000465691391133
496	A	61600	61572	6	2	20	0.999545454545	9.74025974026e-05	3.24675324675e-05	0.000324675324675
497	A	61046	60929	3	20	94	0.998083412509	4.91432690103e-05	0.000327621793402	0.00153982242899
498	C	61890	28	12	61850	0	0.000452415576022	0.000193892389724	0.999353692034	0
499	T	61743	15	61647	76	5	0.0002429425198	0.998445167873	0.00123090876699	8.09808399333e-05
500	T	61360	8	61302	50	0	0.00013037809648	0.999054758801	0.000814863102999	0
501	A	61438	61383	8	1	46	0.999104788567	0.000130212572024	1.6276571503e-05	0.000748722289137
502	A	61823	61705	10	4	104	0.998091325235	0.000161752098733	6.47008394934e-05	0.00168222182683
503	C	62074	28	58	61984	4	0.000451074523955	0.000934368656765	0.998550117602	6.44392177079e-05
504	A	60657	60473	10	18	156	0.996966549615	0.000164861433965	0.000296750581137	0.00257183836985
505	C	60403	24	139	60236	4	0.000397331258381	0.00230121020479	0.99723523666	6.62218763969e-05
506	C	60273	15	41	60213	4	0.000248867652183	0.000680238249299	0.999004529391	6.63647072487e-05
507	A	60916	60819	11	5	81	0.998407643312	0.000180576531617	8.20802416442e-05	0.00132969991464
508	A	62434	62338	17	2	77	0.998462376269	0.000272287535638	3.20338277221e-05	0.0012333023673
509	C	62747	25	35	62680	7	0.000398425422729	0.000557795591821	0.998932219867	0.000111559118364
510	T	61629	11	61546	72	0	0.000178487400412	0.998653231433	0.00116828116633	0
511	G	61805	29	65	4	61707	0.000469217700833	0.0010516948467	6.47196828736e-05	0.99841436777
512	A	61494	61409	8	1	76	0.998617751325	0.00013009399291	1.62617491137e-05	0.00123589293264
513	A	61709	61601	6	4	98	0.998249850103	9.72305498388e-05	6.48203665592e-05	0.0015880989807
514	A	61598	61495	16	6	81	0.998327867788	0.000259748693139	9.74057599273e-05	0.00131497775902
515	A	60598	60478	7	4	109	0.998019736625	0.000115515363543	6.60087791676e-05	0.00179873923232
516	A	61039	25865	13	5	35156	0.423745474205	0.00021297858746	8.1914841331e-05	0.575959632366
517	A	60421	60358	10	6	47	0.998957316165	0.000165505370649	9.93032223896e-05	0.000777875242052
518	T	60338	9	60288	35	6	0.000149159733501	0.999171334814	0.000580065630283	9.94398223342e-05
519	T	59539	8	59512	18	1	0.000134365709871	0.999546515729	0.000302322847209	1.67957137339e-05
520	A	59212	59149	9	3	51	0.998936026481	0.000151996216983	5.0665405661e-05	0.000861311896237
521	A	58955	58858	13	4	80	0.998354677296	0.000220507166483	6.78483589178e-05	0.00135696717836
522	G	59144	67	4	0	59073	0.00113282835114	6.76315433518e-05	0	0.998799540106
523	C	59349	19	58	59269	3	0.000320140187703	0.000977270046673	0.998652041315	5.054845069e-05
524	T	59625	16	59487	115	7	0.000268343815514	0.997685534591	0.001928721174	0.000117400419287
525	C	59078	53	19	59003	3	0.000897119062934	0.000321608720674	0.998730491892	5.0780324317e-05
526	A	59469	59329	11	9	120	0.997645832282	0.000184970320671	0.000151339353276	0.00201785804369
527	G	59516	14	17	3	59482	0.000235230862289	0.000285637475637	5.04066133477e-05	0.999428725049
528	A	58485	58360	8	7	110	0.997862699838	0.000136787210396	0.000119688809096	0.00188082414294
529	G	59012	9	10	8	58985	0.000152511353623	0.000169457059581	0.000135565647665	0.999542465939
530	A	62292	62145	58	2	87	0.997640146407	0.000931098696462	3.21068516021e-05	0.00139664804469
531	A	62606	62502	6	4	94	0.998338817366	9.58374596684e-05	6.38916397789e-05	0.0015014535348
532	A	63002	62917	17	0	68	0.998650836481	0.000269832703724	0	0.00107933081489
533	T	62930	12	62896	21	1	0.000190688066105	0.999459717146	0.000333704115684	1.58906721754e-05
534	T	61068	5	61023	38	2	8.18759415733e-05	0.999263116526	0.000622257155957	3.27503766293e-05
535	G	60391	258	4	6	60123	0.0042721597589	6.62350350218e-05	9.93525525327e-05	0.995562252654
536	C	58627	121	94	58399	13	0.00206389547478	0.00160335681512	0.996111006874	0.000221740836134
537	A	59986	59835	25	7	119	0.997482745974	0.000416763911579	0.000116693895242	0.00198379621912
538	G	60641	10	13	7	60611	0.000164904932307	0.000214376411998	0.000115433452615	0.999505285203
539	A	58701	58649	2	3	47	0.999114154784	3.40709698302e-05	5.11064547452e-05	0.000800667791009
540	A	58469	58387	7	7	68	0.998597547418	0.000119721561853	0.000119721561853	0.001163009458
541	G	58160	7	7	2	58144	0.000120357634113	0.000120357634113	3.43878954608e-05	0.999724896836
542	A	57345	57165	11	6	163	0.996861103845	0.000191821431685	0.000104629871828	0.00284244485134
543	T	56451	2	56411	37	1	3.54289560858e-05	0.999291420878	0.000655435687587	1.77144780429e-05
544	A	55763	55702	3	10	48	0.99890608468	5.37991141079e-05	0.00017933038036	0.000860785825727
545	G	55878	16	10	1	55851	0.000286338093704	0.000178961308565	1.78961308565e-05	0.999516804467
546	T	53919	20	53802	86	11	0.000370926760511	0.997830078451	0.0015949850702	0.000204009718281
547	G	52810	122	6	5	52677	0.00231016852869	0.000113614845673	9.4679038061e-05	0.997481537588
548	A	52914	52784	7	7	116	0.997543183279	0.000132290131156	0.000132290131156	0.00219223645916
549	A	53117	53052	5	1	59	0.998776286311	9.41318222038e-05	1.88263644408e-05	0.00111075550201
550	T	53785	13	53741	27	4	0.000241703077066	0.999181928047	0.000501998698522	7.43701775588e-05
551	G	49476	13	10	6	49447	0.000262753658339	0.000202118198723	0.000121270919234	0.999413857224
552	G	49166	33	25	4	49104	0.000671195541634	0.000508481470935	8.13570353496e-05	0.998738965952
553	G	49542	21	8	4	49509	0.000423882766138	0.000161479149005	8.07395745024e-05	0.99933389851
554	T	49880	30	49759	60	31	0.000601443464314	0.997574178027	0.00120288692863	0.000621491579791
555	G	51003	139	5	4	50855	0.00272532988256	9.80334490128e-05	7.84267592102e-05	0.997098209909
556	A	50909	50780	16	6	107	0.997466066904	0.000314286275511	0.000117857353317	0.00210178946748
557	C	51963	97	25	51839	2	0.00186671285338	0.000481111560149	0.997613686662	3.84889248119e-05
558	T	53597	7	53557	33	0	0.000130604324869	0.999253689572	0.000615706102954	0
559	A	55285	55246	5	2	32	0.999294564529	9.0440444967e-05	3.61761779868e-05	0.000578818847789
560	T	56316	9	56276	29	2	0.000159812486682	0.999289722281	0.000514951345976	3.55138859294e-05
561	A	55740	55712	7	0	21	0.999497667743	0.000125583064227	0	0.00037674919268
562	T	55723	10	55690	20	3	0.000179459110242	0.999407784936	0.000358918220483	5.38377330725e-05
563	T	55597	19	55555	20	3	0.000341745058187	0.999244563556	0.000359731640196	5.39597460295e-05
564	A	55414	55380	4	0	30	0.999386436641	7.218392464e-05	0	0.0005413794348
565	A	56336	56303	8	2	23	0.999414228912	0.000142005112184	3.5501278046e-05	0.000408264697529
566	C	56898	61	18	56818	1	0.00107209392246	0.000316355583676	0.998593975184	1.75753102042e-05
567	A	57440	57384	4	2	50	0.999025069638	6.96378830084e-05	3.48189415042e-05	0.000870473537604
568	T	57644	11	57582	49	2	0.000190826452016	0.998924432725	0.000850045104434	3.46957185483e-05
569	A	57151	57084	9	2	56	0.998827667057	0.000157477559448	3.49950132106e-05	0.000979860369897
570	C	57390	26	54	57306	4	0.000453040599408	0.000940930475693	0.998536330371	6.9698553755e-05
571	A	56819	56647	47	9	116	0.996972843591	0.000827188088492	0.000158397719073	0.00204157060138
572	G	56855	121	83	7	56644	0.00212822091285	0.0014598540146	0.000123120218099	0.996288804854
573	A	55660	55558	13	2	87	0.998167445203	0.000233560905498	3.59324469996e-05	0.00156306144448
574	C	56277	16	19	56239	3	0.000284307976616	0.000337615722231	0.999324768556	5.33077456154e-05
575	A	58516	58438	3	3	72	0.998667031239	5.1268029257e-05	5.1268029257e-05	0.00123043270217
576	T	58384	16	58335	33	0	0.000274047684297	0.999160728967	0.000565223348863	0
577	A	56935	56862	14	0	59	0.998717836129	0.000245894441029	0	0.00103626943005
578	A	56259	56169	15	5	70	0.998400255959	0.000266624006826	8.88746689419e-05	0.00124424536519
579	G	56172	43	48	10	56071	0.000765505946023	0.000854518265328	0.00017802463861	0.99820195115
580	C	56990	53	59	56868	10	0.000929987717143	0.0010352693455	0.997859273557	0.000175469380593
581	A	57892	57849	5	9	29	0.999257237615	8.63677192013e-05	0.000155461894562	0.000500932771367
582	A	58291	58217	3	2	69	0.998730507282	5.14659209827e-05	3.43106139884e-05	0.0011837161826
583	A	58028	57946	5	14	63	0.998586889088	8.61652995106e-05	0.00024126283863	0.00108568277383
584	C	58073	91	24	57951	7	0.00156699326709	0.000413272949563	0.99789919584	0.000120537943623
585	A	57910	57804	5	27	74	0.998169573476	8.63408737696e-05	0.000466240718356	0.00127784493179
586	A	57814	57770	4	2	38	0.999238938665	6.91873940568e-05	3.45936970284e-05	0.00065728024354
587	A	57790	57748	6	4	32	0.999273230663	0.000103824191037	6.92161273577e-05	0.000553729018861
588	A	58522	58471	9	0	42	0.999128532859	0.000153788318923	0	0.00071767882164
589	A	59623	59591	2	2	28	0.999463294366	3.35441021082e-05	3.35441021082e-05	0.000469617429515
590	A	60103	60018	4	25	56	0.99858576111	6.65524183485e-05	0.000415952614678	0.000931733856879
591	A	59374	59251	9	4	110	0.997928386162	0.00015158150032	6.73695556978e-05	0.00185266278169
592	G	59564	26	14	8	59516	0.000436505271641	0.000235041300114	0.000134309314351	0.999194144114
593	A	58398	58256	11	9	122	0.997568409877	0.000188362615158	0.000154114866947	0.00208911264084
594	C	62955	96	41	62817	1	0.00152489873719	0.000651258835676	0.997807958065	1.58843618458e-05
595	T	63368	9	63316	42	1	0.000142027521778	0.999179396541	0.000662795101629	1.57808357531e-05
596	A	64005	63929	10	3	63	0.998812592766	0.000156237793922	4.68713381767e-05	0.000984298101711
597	T	65889	19	65823	42	5	0.000288363763299	0.998998315349	0.000637435687292	7.58852008681e-05
598	G	66846	48	114	7	66677	0.000718068396015	0.00170541244053	0.000104718307752	0.997471800856
599	T	61732	10	61672	38	12	0.000161990539752	0.999028056761	0.000615564051059	0.000194388647703
600	T	61761	9	61711	37	4	0.000145723029096	0.999190427616	0.000599083564061	6.47657907093e-05
601	A	61351	61304	18	4	25	0.999233916318	0.000293393750713	6.51986112696e-05	0.000407491320435
602	A	61381	61347	10	3	21	0.999446082664	0.000162916863525	4.88750590574e-05	0.000342125413402
603	A	61392	61348	7	2	35	0.99928329424	0.000114021370863	3.25775345322e-05	0.000570106854313
604	A	61486	61402	7	11	66	0.998633835345	0.000113847054614	0.000178902514394	0.00107341508636
605	T	61116	18	61062	31	5	0.000294521892794	0.999116434322	0.000507232148701	8.18116368872e-05
606	G	59622	27	22	1	59572	0.000452852973735	0.000368991311932	1.67723323605e-05	0.999161383382
607	G	58977	177	13	3	58784	0.00300116994761	0.000220424911406	5.08672872476e-05	0.996727537854
608	T	58799	12	58613	145	29	0.000204085103488	0.996836680896	0.00246602833382	0.000493205666763
609	T	59701	13	59590	94	4	0.000217751796452	0.998140734661	0.00157451298973	6.70005527546e-05
610	C	61446	111	25	61305	5	0.00180646421248	0.000406861309117	0.997705302217	8.13722618234e-05
611	A	62576	62527	8	3	38	0.999216952186	0.000127844541038	4.79417028893e-05	0.000607261569931
612	T	62424	5	62405	14	0	8.00973984365e-05	0.999695629886	0.000224272715622	0
613	T	62016	4	61992	9	11	6.44994840041e-05	0.999613003096	0.000145123839009	0.000177373581011
614	T	60965	12	60927	23	3	0.000196834249159	0.999376691544	0.000377265644222	4.92085622898e-05
615	T	61071	11	61030	26	4	0.000180118223052	0.99932865026	0.000425733981759	6.54975356552e-05
616	G	60614	187	24	2	60401	0.00308509585244	0.000395948130795	3.29956775662e-05	0.996485960339
617	G	60314	31	7	3	60273	0.000513976854462	0.000116059289717	4.97396955931e-05	0.99932022416
618	A	59600	59493	10	5	92	0.998204697987	0.000167785234899	8.38926174497e-05	0.00154362416107
619	A	59010	58952	7	2	49	0.999017115743	0.00011862396204	3.3892560583e-05	0.000830367734282
620	A	59305	59237	8	3	57	0.998853385043	0.000134895877245	5.05859539668e-05	0.000961133125369
621	T	59406	8	59377	19	2	0.000134666532	0.999511833821	0.0003198330135	3.3666633e-05
622	A	58764	58701	10	5	48	0.99892791505	0.000170172214281	8.50861071404e-05	0.000816826628548
623	T	58577	13	58535	28	1	0.000221930109087	0.999282995032	0.00047800331188	1.70715468529e-05
624	G	59189	24	25	1	59139	0.000405480748112	0.000422375779283	1.68950311713e-05	0.999155248441
625	A	59934	59813	9	6	106	0.997981112557	0.0001501651817	0.000100110121133	0.00176861214002
626	T	59458	9	59420	29	0	0.000151367351744	0.999360893404	0.000487739244509	0
627	A	58728	58615	9	18	86	0.998075875221	0.000153248876175	0.00030649775235	0.00146437815012
628	G	57318	82	21	8	57207	0.00143061516452	0.000366377054328	0.000139572211173	0.99806343557
629	C	56099	82	127	55888	2	0.00146170163461	0.00226385497068	0.996238792135	3.56512593807e-05
630	A	58225	58115	13	2	95	0.998110777158	0.000223271790468	3.43495062258e-05	0.00163160154573
631	T	59032	7	58946	73	6	0.000118579753354	0.99854316303	0.00123661742784	0.000101639788589
632	A	58733	58680	6	4	43	0.999097611224	0.000102157219962	6.81048133077e-05	0.000732126743058
633	T	59187	7	59063	111	6	0.000118269214523	0.997904945343	0.0018754118303	0.000101373612449
634	T	58230	3	58134	92	1	5.15198351365e-05	0.998351365276	0.00157994161085	1.71732783788e-05
635	A	57830	57666	22	7	135	0.997164101677	0.000380425384748	0.000121044440602	0.00233442849732
636	C	58376	37	20	58315	4	0.000633822118679	0.000342606550637	0.998955050021	6.85213101274e-05
637	T	57749	12	57603	131	3	0.000207795805988	0.997471817694	0.0022684375487	5.1948951497e-05
638	T	57802	5	57757	36	4	8.65021971558e-05	0.999221480226	0.000622815819522	6.92017577246e-05
639	T	57688	5	57630	52	1	8.6673138261e-05	0.998994591596	0.000901400637914	1.73346276522e-05
640	T	57720	5	57682	31	2	8.66250866251e-05	0.999341649342	0.000537075537076	3.465003465e-05
641	T	57184	11	57142	30	1	0.00019236149972	0.999265528819	0.000524622271964	1.74874090655e-05
642	A	57196	57128	11	1	56	0.998811105672	0.000192321141339	1.74837401217e-05	0.000979089446814
643	A	56557	56501	2	5	49	0.999009848471	3.53625545909e-05	8.84063864774e-05	0.000866382587478
644	C	55765	147	45	55568	5	0.00263606204609	0.00080695776921	0.99646731821	8.96619743567e-05
645	A	55773	55702	4	9	58	0.99872698259	7.17192906962e-05	0.000161368404066	0.0010399297151
646	A	55851	55813	12	4	22	0.99931961827	0.000214857388408	7.16191294695e-05	0.000393905212082
647	A	55760	55605	11	13	131	0.997220229555	0.000197274031564	0.000233142037303	0.0023493543759
648	G	56000	18	157	5	55820	0.000321428571429	0.00280357142857	8.92857142857e-05	0.996785714286
649	A	55561	55455	4	5	97	0.998092186966	7.19929446914e-05	8.99911808643e-05	0.00174582890877
650	A	54952	54874	5	3	70	0.998580579415	9.09884990537e-05	5.45930994322e-05	0.00127383898675
651	A	54678	54585	7	3	83	0.998299133107	0.000128022239292	5.48666739822e-05	0.00151797798017
652	A	54642	54561	3	4	74	0.998517623806	5.49028220051e-05	7.32037626734e-05	0.00135426960946
653	A	55000	54912	9	2	77	0.9984	0.000163636363636	3.63636363636e-05	0.0014
654	A	55926	55845	3	4	74	0.998551657547	5.36423130565e-05	7.15230840754e-05	0.00132317705539
655	A	56083	55995	24	7	57	0.998430897063	0.00042793716456	0.00012481500633	0.00101635076583
656	T	56090	15	56015	50	10	0.000267427348904	0.998662863255	0.000891424496345	0.000178284899269
657	T	55759	10	55710	30	9	0.000179343245037	0.999121218099	0.00053802973511	0.000161408920533
658	G	55945	44	57	2	55842	0.000786486728036	0.00101885780677	3.57493967289e-05	0.998158906068
659	T	56049	13	55913	117	6	0.000231939909722	0.997573551714	0.0020874591875	0.000107049189102
660	C	56785	14	40	56724	7	0.000246543981685	0.000704411376244	0.998925772651	0.000123271990843
661	C	57038	36	44	56951	7	0.000631158175252	0.00077141554753	0.998474701076	0.000122725200743
662	A	57632	57533	15	5	79	0.998282204331	0.000260272071072	8.67573570239e-05	0.00137076624098
663	C	53955	57	55	53841	2	0.00105643591882	0.00101936799185	0.997887128162	3.70679269762e-05
664	A	53603	53532	7	2	62	0.99867544727	0.0001305897058	3.73113445143e-05	0.00115665167994
665	T	53302	6	53207	85	4	0.000112566132603	0.9982177029	0.00159468687854	7.50440884019e-05
666	G	51455	128	39	4	51284	0.00248761053348	0.000757943834418	7.77378291711e-05	0.996676707803
667	A	50100	49992	18	0	90	0.997844311377	0.000359281437126	0	0.00179640718563
668	C	50635	82	43	50508	2	0.00161943319838	0.000849214969882	0.997491853461	3.94983706922e-05
669	A	51386	51326	9	5	46	0.998832366793	0.000175144981123	9.73027672907e-05	0.000895185459074
670	A	51498	51441	12	2	43	0.998893160899	0.00023301875801	3.88364596683e-05	0.000834983882869
671	A	51508	51462	7	3	36	0.999106934845	0.000135901219228	5.82433796692e-05	0.00069892055603
672	A	51573	51469	12	7	85	0.997983440948	0.00023267989064	0.000135729936207	0.00164814922537
673	G	51864	9	17	1	51837	0.00017353077279	0.000327780348604	1.92811969767e-05	0.999479407682
674	A	51670	51570	2	11	87	0.998064640991	3.87071801819e-05	0.000212889491001	0.00168376233791
675	A	52348	52240	10	5	93	0.997936883931	0.000191029265684	9.55146328418e-05	0.00177657217086
676	A	52798	52677	8	8	105	0.997708246524	0.000151520890943	0.000151520890943	0.00198871169362
677	G	53008	12	10	2	52984	0.000226380923634	0.000188650769695	3.7730153939e-05	0.999547238153
678	T	52317	33	52209	55	20	0.000630770112965	0.997935661448	0.00105128352161	0.000382284916949
679	G	50608	21	11	4	50572	0.000414954157445	0.000217356939614	7.90388871325e-05	0.999288650016
680	G	49888	185	12	5	49686	0.0037083066068	0.000240538806928	0.000100224502886	0.995950930083
681	C	50045	28	96	49911	10	0.000559496453192	0.0019182735538	0.997322409831	0.000199820161854
682	T	50615	6	50554	54	1	0.000118541934209	0.998794823669	0.00106687740788	1.97569890349e-05
683	A	52473	52445	12	4	12	0.99946639224	0.000228689040078	7.62296800259e-05	0.000228689040078
684	T	53458	9	53432	17	0	0.000168356466759	0.999513636874	0.000318006659434	0
685	T	53508	1	53488	16	3	1.8688794199e-05	0.999626224116	0.000299020707184	5.6066382597e-05
686	T	53907	0	53887	17	3	0	0.999628990669	0.000315357931252	5.56513996327e-05
687	T	53833	5	53821	4	3	9.28798320733e-05	0.999777088403	7.43038656586e-05	5.5727899244e-05
688	T	53942	5	53921	15	1	9.26921508287e-05	0.999610692967	0.000278076452486	1.85384301657e-05
689	T	54026	12	54004	8	2	0.000222115277829	0.999592788657	0.000148076851886	3.70192129715e-05
690	A	53913	53857	22	3	31	0.998961289485	0.000408064845214	5.56452061655e-05	0.00057500046371
691	A	55434	55312	16	4	102	0.997799184616	0.000288631525778	7.21578814446e-05	0.00184002597684
692	G	55866	86	4	4	55772	0.00153939784484	7.15998997601e-05	7.15998997601e-05	0.998317402356
693	T	55748	25	55666	51	6	0.000448446581043	0.998529095214	0.000914831025328	0.00010762717945
694	A	55827	55757	18	5	47	0.998746126426	0.000322424633242	8.95623981228e-05	0.000841886542354
695	C	56458	86	46	56320	6	0.00152325622587	0.000814764958022	0.997555705126	0.000106273690177
696	T	54896	12	54746	133	5	0.00021859516176	0.997267560478	0.00242276304284	9.10813174002e-05
697	G	55208	26	4	3	55175	0.000470946239675	7.24532676424e-05	5.43399507318e-05	0.999402260542
698	A	55549	55465	18	8	58	0.998487821563	0.000324038236512	0.000144016994005	0.00104412320654
699	T	53625	5	53571	42	7	9.32400932401e-05	0.998993006993	0.000783216783217	0.000130536130536
700	T	52690	3	52650	30	7	5.69368001518e-05	0.999240842665	0.000569368001518	0.000132852533688
701	C	52862	78	48	52725	11	0.00147554008551	0.000908024668003	0.99740834626	0.000208088986417
702	T	53563	4	53521	35	3	7.46784160708e-05	0.999215876631	0.000653436140619	5.60088120531e-05
703	G	53837	20	9	1	53807	0.000371491725022	0.00016717127626	1.85745862511e-05	0.999442762412
704	G	53837	21	13	2	53801	0.000390066311273	0.000241469621264	3.71491725022e-05	0.999331314895
705	T	52271	8	52212	46	5	0.000153048535517	0.998871267051	0.000880029079222	9.5655334698e-05
706	T	52181	8	52132	40	1	0.000153312508384	0.999060960886	0.000766562541921	1.9164063548e-05
707	G	52428	115	16	12	52285	0.00219348439765	0.000305180437934	0.00022888532845	0.997272449836
708	G	52455	16	9	8	52422	0.00030502335335	0.00017157563626	0.000152511676675	0.999370889334
709	A	52477	52396	4	5	72	0.998456466643	7.62238695047e-05	9.52798368809e-05	0.00137202965109
710	A	53065	53011	6	4	44	0.9989823801	0.000113068877791	7.53792518609e-05	0.00082917177047
711	A	53352	53307	7	11	27	0.999156545209	0.000131204078572	0.000206177837757	0.000506072874494
712	T	53355	5	53338	10	2	9.37119295286e-05	0.99968137944	0.000187423859057	3.74847718115e-05
713	T	51834	6	51810	16	2	0.00011575413821	0.999536983447	0.000308677701895	3.85847127368e-05
714	T	51737	10	51705	22	0	0.00019328526973	0.999381487137	0.000425227593405	0
715	A	52002	51936	5	0	61	0.998730818045	9.61501480712e-05	0	0.00117303180647
716	A	52424	52347	6	2	69	0.998531207081	0.000114451396307	3.81504654357e-05	0.00131619105753
717	C	52615	280	27	52304	4	0.00532167632804	0.000513161645918	0.994089138078	7.60239475435e-05
718	T	51889	7	51853	28	1	0.000134903351385	0.999306211336	0.000539613405539	1.92719073407e-05
719	T	51584	2	51565	17	0	3.87717121588e-05	0.999631668734	0.00032955955335	0
720	T	51443	2	51413	27	1	3.88779814552e-05	0.999416830278	0.000524852749645	1.94389907276e-05
721	A	52716	52678	7	1	30	0.999279156233	0.000132787009637	1.89695728052e-05	0.000569087184157
722	T	52543	9	52497	36	1	0.000171288278172	0.999124526578	0.000685153112689	1.9032030908e-05
723	G	52421	20	26	1	52374	0.000381526487476	0.000495984433719	1.90763243738e-05	0.999103412754
724	A	52659	52526	13	4	116	0.997474315881	0.000246871380011	7.59604246188e-05	0.00220285231394
725	A	52850	52747	13	6	84	0.998051087985	0.000245979186377	0.000113528855251	0.00158940397351
726	G	53595	15	30	12	53538	0.000279876854184	0.000559753708368	0.000223901483347	0.998936467954
727	T	52800	20	52678	97	5	0.000378787878788	0.997689393939	0.00183712121212	9.4696969697e-05
728	A	55282	55251	3	1	27	0.999439238812	5.42672117507e-05	1.80890705836e-05	0.000488404905756
729	T	55405	7	55340	58	0	0.000126342387871	0.998826820684	0.00104683692808	0
730	C	54886	48	35	54797	6	0.000874539955544	0.000637685384251	0.998378457166	0.000109317494443
731	A	54245	54109	11	5	120	0.997492856484	0.000202783666697	9.21743939534e-05	0.00221218545488
732	A	54215	54133	12	7	63	0.998487503458	0.0002213409573	0.000129115558425	0.00116204002582
733	G	53708	12	4	2	53690	0.00022343040143	7.44768004767e-05	3.72384002383e-05	0.999664854398
734	A	52797	52714	4	2	77	0.998427940981	7.57618804099e-05	3.78809402049e-05	0.00145841619789
735	C	54334	19	31	54282	2	0.000349688960872	0.000570545146685	0.999042956528	3.68093643023e-05
736	A	54323	54161	27	10	125	0.997017837748	0.000497027041953	0.000184084089612	0.00230105112015
737	G	54669	34	18	6	54611	0.000621924673947	0.000329254239148	0.000109751413049	0.998939069674
738	A	53603	53472	23	6	102	0.997556106934	0.000429080461914	0.000111934033543	0.00190287857023
739	C	53738	8	27	53698	5	0.000148870445495	0.000502437753545	0.999255647773	9.30440284343e-05
740	A	54544	54497	7	3	37	0.999138310355	0.000128336755647	5.50014667058e-05	0.000678351422705
741	A	54886	54835	5	2	44	0.999070801297	9.10979120359e-05	3.64391648143e-05	0.000801661625916
742	A	55356	55315	4	2	35	0.999259339548	7.22595563263e-05	3.61297781632e-05	0.000632271117855
743	T	55348	13	55309	22	4	0.000234877502349	0.999295367493	0.000397485003975	7.22700007227e-05
744	T	54646	8	54594	39	5	0.00014639680855	0.999048420744	0.000713684441679	9.14980053435e-05
745	G	54104	25	19	3	54057	0.000462073044507	0.000351175513825	5.54487653408e-05	0.999131302676
746	T	53735	5	53653	74	3	9.3049223039e-05	0.998473992742	0.00137712850098	5.58295338234e-05
747	C	54479	8	50	54416	5	0.000146845573524	0.000917784834523	0.998843591109	9.17784834523e-05
748	A	53943	53812	9	7	115	0.997571510669	0.000166842778488	0.000129766605491	0.00213187994735
749	G	54187	227	8	7	53945	0.00418919667079	0.000147636887076	0.000129182276192	0.995533984166
750	C	54002	4	68	53927	3	7.40713306915e-05	0.00125921262175	0.99861116255	5.55534980186e-05
751	A	54018	53951	4	6	57	0.998759672702	7.40493909438e-05	0.000111074086416	0.00105520382095
752	C	53003	4	30	52966	3	7.54674263721e-05	0.000566005697791	0.999301926306	5.66005697791e-05
753	A	52556	52413	14	10	119	0.997279092777	0.000266382525306	0.000190273232362	0.0022642514651
754	C	53744	5	9	53728	2	9.30336409646e-05	0.000167460553736	0.999702292349	3.72134563858e-05
755	T	53449	8	53365	73	3	0.000149675391495	0.998428408389	0.00136578794739	5.61282718105e-05
756	T	53707	15	53627	59	6	0.000279293202003	0.998510436256	0.00109855326121	0.000111717280801
757	T	53424	5	53391	24	4	9.35908954777e-05	0.99938230009	0.000449236298293	7.48727163822e-05
758	A	52904	52833	9	3	59	0.998657946469	0.000170119461666	5.67064872221e-05	0.00111522758204
759	C	53445	19	33	53390	3	0.000355505660024	0.00061745719899	0.998970904668	5.61324726354e-05
760	A	52158	52078	8	7	65	0.998466198857	0.000153380114268	0.000134207599985	0.00124621342843
761	C	53040	108	55	52874	3	0.00203619909502	0.00103695324284	0.996870286576	5.65610859729e-05
762	T	50712	18	50596	87	11	0.000354945575012	0.997712572961	0.00171557027922	0.000216911184729
763	G	49653	124	38	14	49477	0.00249733148047	0.000765311260145	0.000281956780054	0.996455400479
764	A	48464	48411	7	2	44	0.998906404754	0.000144437107956	4.12677451304e-05	0.000907890392869
765	A	48713	48654	6	7	46	0.998788824338	0.000123170406257	0.0001436988073	0.000944306447971
766	C	48915	17	19	48878	1	0.000347541653889	0.000388428907288	0.999243585812	2.04436266994e-05
767	A	48232	48210	6	5	11	0.999543871289	0.000124398739426	0.000103665616188	0.000228064355615
768	A	49544	49498	7	5	34	0.999071532375	0.000141288551591	0.000100920393993	0.000686258679154
769	A	49789	49721	9	15	44	0.998634236478	0.000180762819097	0.000301271365161	0.000883729337806
770	T	49539	8	49490	34	7	0.000161488927915	0.999010880317	0.00068632794364	0.000141302811926
771	G	49156	40	34	7	49075	0.000813735861339	0.000691675482138	0.000142403775734	0.998352184881
772	A	48896	48772	3	4	117	0.997464005236	6.13547120419e-05	8.18062827225e-05	0.00239283376963
773	A	48653	48579	2	2	70	0.998479024932	4.11074342795e-05	4.11074342795e-05	0.00143876019978
774	A	48913	48791	7	11	104	0.997505775561	0.000143111238321	0.00022488908879	0.0021262241122
775	C	49712	12	45	49651	4	0.000241390408754	0.000905214032829	0.998772932089	8.04634695848e-05
776	C	49641	3	30	49608	0	6.04339155134e-05	0.000604339155134	0.999335226929	0
777	A	49542	49437	12	4	89	0.997880586169	0.000242218723507	8.07395745024e-05	0.00179645553268
778	G	50335	83	7	7	50238	0.00164895202146	0.000139068242773	0.000139068242773	0.998072911493
779	A	50153	49950	7	6	190	0.9959523857	0.000139572906905	0.000119633920204	0.00378840747313
780	A	50830	50788	11	1	30	0.999173716309	0.000216407633287	1.96734212079e-05	0.000590202636238
781	A	50684	50627	8	1	48	0.998875384737	0.000157840738695	1.97300923368e-05	0.000947044432168
782	C	50746	3	31	50708	4	5.91179600363e-05	0.000610885587041	0.999251172506	7.8823946715e-05
783	C	50729	1	54	50673	1	1.97125904315e-05	0.0010644798833	0.998896094936	1.97125904315e-05
784	G	51412	67	37	5	51303	0.00130319769704	0.000719676340154	9.72535594803e-05	0.997879872403
785	T	51577	13	51522	41	1	0.000252050332513	0.998933633209	0.00079492797177	1.93884871164e-05
786	T	51145	8	51097	35	5	0.000156418027178	0.999061491837	0.000684328868902	9.7761266986e-05
787	G	50988	22	4	7	50955	0.000431474072331	7.84498313329e-05	0.000137287204833	0.999352788892
788	A	50990	50876	6	1	107	0.997764267503	0.000117670131398	1.96116885664e-05	0.0020984506766
789	A	51223	51118	5	2	98	0.997950139586	9.76124006794e-05	3.90449602718e-05	0.00191320305332
790	A	50394	50341	6	10	37	0.998948287495	0.000119061793071	0.000198436321784	0.000734214390602
791	C	50913	7	34	50871	1	0.000137489442775	0.000667805864907	0.999175063343	1.96413489678e-05
792	C	50328	45	17	50266	0	0.000894134477825	0.000337784136067	0.998768081386	0
793	A	50151	50076	12	10	53	0.998504516361	0.000239277382305	0.000199397818588	0.00105680843852
794	C	50017	10	112	49894	1	0.000199932023112	0.00223923865886	0.997540836116	1.99932023112e-05
795	A	49529	49412	25	8	84	0.997637747582	0.000504754790123	0.000161521532839	0.00169597609481
796	G	50281	43	6	7	50225	0.000855193810783	0.000119329368947	0.000139217597104	0.998886259223
797	T	47226	43	47088	83	12	0.000910515394063	0.997077880828	0.00175750645831	0.000254097319273
798	G	47005	25	2	2	46976	0.000531858312945	4.25486650356e-05	4.25486650356e-05	0.999383044357
799	A	46968	46878	5	5	80	0.998083801737	0.000106455459036	0.000106455459036	0.00170328734458
800	C	47286	7	55	47219	5	0.000148035359303	0.00116313496595	0.998583090132	0.000105739542359
801	G	47677	126	11	7	47533	0.0026427837322	0.000230719214716	0.000146821318455	0.996979675735
802	A	47568	47493	9	2	64	0.998423309788	0.000189202825429	4.20450723175e-05	0.00134544231416
803	C	48310	6	43	48260	1	0.000124197888636	0.000890084868557	0.998965017595	2.0699648106e-05
804	A	47000	46906	10	7	77	0.998	0.000212765957447	0.000148936170213	0.00163829787234
805	G	47015	256	5	11	46743	0.00544507072211	0.000106349037541	0.000233967882591	0.994214612358
806	C	46536	45	108	46378	5	0.000966993295513	0.00232078390923	0.996604779096	0.000107443699501
807	A	47069	47004	6	6	53	0.998619048631	0.000127472434086	0.000127472434086	0.00112600650109
808	C	47649	9	47	47591	2	0.000188881193729	0.000986379567252	0.99878276564	4.19735986065e-05
809	A	47021	46905	18	13	85	0.997533017163	0.000382807681674	0.000276472214542	0.00180770294124
810	G	47638	13	14	7	47604	0.000272891389227	0.000293883034552	0.000146941517276	0.999286284059
811	G	46895	16	4	7	46868	0.000341187759889	8.52969399723e-05	0.000149269644951	0.999424245655
812	A	46680	46580	10	3	87	0.997857754927	0.000214224507284	6.42673521851e-05	0.00186375321337
813	A	48554	48504	4	1	45	0.998970218726	8.23825019566e-05	2.05956254891e-05	0.000926803147012
814	A	48752	48637	6	9	100	0.997641122415	0.000123071873974	0.000184607810962	0.00205119789957
815	C	48920	25	15	48877	3	0.00051103843009	0.000306623058054	0.9991210139	6.13246116108e-05
816	A	48134	48018	7	6	103	0.997590061079	0.000145427348652	0.00012465201313	0.00213985955873
817	A	48168	48125	5	3	35	0.999107291148	0.000103803354924	6.22820129547e-05	0.000726623484471
818	A	47878	47792	7	7	72	0.99820376791	0.00014620493755	0.00014620493755	0.0015038222148
819	G	48244	18	13	5	48208	0.000373103391095	0.000269463560235	0.00010363983086	0.999253793218
820	C	47857	1	43	47812	1	2.08955847629e-05	0.000898510144806	0.999059698686	2.08955847629e-05
821	G	48208	40	7	13	48148	0.000829737802854	0.0001452041155	0.000269664785928	0.998755393296
822	C	47542	3	51	47481	7	6.31020991965e-05	0.00107273568634	0.998716923983	0.000147238231458
823	G	46386	99	10	5	46272	0.00213426464882	0.000215582287759	0.00010779114388	0.99754236192
824	G	46194	41	6	1	46146	0.000887561155128	0.000129886998311	2.16478330519e-05	0.998960904014
825	G	47041	21	10	5	47005	0.000446419081227	0.00021258051487	0.000106290257435	0.999234710146
826	A	47427	47341	14	4	68	0.998186686908	0.0002951905033	8.43401437999e-05	0.0014337824446
827	G	48647	27	7	6	48607	0.000555018808971	0.000143893765289	0.000123337513105	0.999177749913
828	A	48517	48436	4	3	74	0.998330482099	8.24453284416e-05	6.18339963312e-05	0.00152523857617
829	A	49116	49052	10	3	51	0.998696962293	0.000203599641665	6.10798924994e-05	0.00103835817249
830	T	47559	4	47536	18	1	8.41060577388e-05	0.999516390168	0.000378477259825	2.10265144347e-05
831	T	48051	9	48009	33	0	0.000187300992695	0.999125928701	0.000686770306549	0
832	C	48210	30	15	48159	6	0.000622277535781	0.00031113876789	0.998942128189	0.000124455507156
833	A	48345	48289	3	5	48	0.99884165891	6.20539869687e-05	0.000103423311614	0.000992863791499
834	A	48225	48144	10	4	67	0.99832037325	0.000207361327112	8.2944530845e-05	0.00138932089165
835	A	47919	47874	0	3	42	0.999060915295	0	6.26056470294e-05	0.000876479058411
836	C	48845	56	12	48774	3	0.00114648377521	0.000245675094687	0.998546422356	6.14187736718e-05
837	T	47584	10	47552	21	1	0.00021015467384	0.999327505044	0.000441324815064	2.1015467384e-05
838	A	48572	48545	6	0	21	0.999444124187	0.000123527958495	0	0.000432347854731
839	A	49237	49213	5	4	15	0.999512561691	0.000101549647623	8.12397180982e-05	0.000304648942868
840	A	49279	49233	2	7	37	0.9990665395	4.05852391485e-05	0.00014204833702	0.000750826924248
841	A	49431	49370	6	4	51	0.998765956586	0.000121381319415	8.092087961e-05	0.00103174121503
842	A	49357	49253	7	2	95	0.997892902729	0.000141823854772	4.05211013635e-05	0.00192475231477
843	G	49332	18	8	3	49303	0.000364874726344	0.000162166545042	6.08124543907e-05	0.999412146274
844	G	48597	66	6	5	48520	0.00135810852522	0.000123464411383	0.000102887009486	0.998415540054
845	A	48344	48241	8	2	93	0.997869435711	0.000165480721496	4.1370180374e-05	0.00192371338739
846	A	49286	49185	7	0	94	0.997950736517	0.000142028162156	0	0.00190723532037
847	G	49132	16	3	2	49111	0.000325653342017	6.10600016283e-05	4.07066677522e-05	0.999572579989
848	T	49091	32	48945	95	19	0.000651850644721	0.997025931433	0.00193518160152	0.000387036320303
849	G	48800	30	15	2	48753	0.000614754098361	0.00030737704918	4.09836065574e-05	0.999036885246
850	T	48469	10	48350	106	3	0.000206317440013	0.997544822464	0.00218696486414	6.1895232004e-05
851	C	49061	7	27	49019	8	0.000142679521412	0.000550335296875	0.999143922872	0.000163062310185
852	A	49539	49446	10	2	81	0.998122691213	0.000201861159894	4.03722319788e-05	0.00163507539514
853	A	50485	50444	4	2	35	0.999187877587	7.92314548876e-05	3.96157274438e-05	0.000693275230266
854	T	50019	15	49965	38	1	0.000299886043304	0.998920410244	0.000759711309702	1.99924028869e-05
855	C	49847	25	13	49807	2	0.00050153469617	0.000260798042009	0.999197544486	4.01227756936e-05
856	A	49989	49939	5	6	39	0.998999779952	0.000100022004841	0.000120026405809	0.00078017163776
857	A	50545	50494	2	6	43	0.99899099812	3.95687011574e-05	0.000118706103472	0.000850727074884
858	A	50748	50688	4	4	52	0.998817687397	7.88208402302e-05	7.88208402302e-05	0.00102467092299
859	T	50637	6	50593	35	3	0.000118490431898	0.999131070166	0.000691194186069	5.92452159488e-05
860	G	50076	24	15	4	50033	0.000479271507309	0.000299544692068	7.98785845515e-05	0.999141305216
861	T	49829	12	49766	49	2	0.000240823616769	0.998735676012	0.000983363101808	4.01372694616e-05
862	A	50014	49865	44	11	94	0.997020834166	0.000879753668973	0.000219938417243	0.00187947374735
863	C	51132	13	26	51087	6	0.000254243917703	0.000508487835406	0.9991199249	0.000117343346632
864	T	50375	2	50318	47	8	3.97022332506e-05	0.998868486352	0.00093300248139	0.000158808933002
865	T	49850	4	49821	23	2	8.02407221665e-05	0.999418254764	0.000461384152457	4.01203610832e-05
866	T	50154	4	50121	25	4	7.97543565817e-05	0.999342026558	0.000498464728636	7.97543565817e-05
867	G	50597	23	5	2	50567	0.000454572405479	9.88200881475e-05	3.9528035259e-05	0.999407079471
868	C	50910	13	92	50781	24	0.00025535258299	0.00180711058731	0.997466116676	0.000471420153212
869	G	50596	227	14	5	50350	0.00448652067357	0.000276701715551	9.88220412681e-05	0.99513795557
870	G	49668	44	11	2	49611	0.000885882258194	0.000221470564549	4.02673753725e-05	0.998852379802
871	G	49410	20	5	5	49380	0.000404776361061	0.000101194090265	0.000101194090265	0.999392835458
872	A	49274	49167	8	2	97	0.997828469375	0.000162357429882	4.05893574705e-05	0.00196858383732
873	C	50343	24	9	50307	3	0.000476729634706	0.000178773613015	0.999284905548	5.95912043382e-05
874	T	49864	9	49810	39	6	0.000180490935344	0.998917054388	0.000782127386491	0.000120327290229
875	T	49684	6	49639	37	2	0.000120763223573	0.999094275823	0.000744706545367	4.02544078577e-05
876	G	50635	89	15	2	50529	0.0017576774958	0.000296237780192	3.94983706922e-05	0.997906586353
877	G	50174	14	12	2	50146	0.000279028979153	0.000239167696416	3.98612827361e-05	0.999441942042
878	T	49978	5	49874	98	1	0.000100044019369	0.997919084397	0.00196086277962	2.00088038737e-05
879	T	49307	8	49275	23	1	0.000162248767923	0.999351004928	0.00046646520778	2.02810959904e-05
880	A	49280	49195	9	7	69	0.998275162338	0.00018262987013	0.000142045454545	0.00140016233766
881	G	51674	14	14	4	51642	0.000270929287456	0.000270929287456	7.74083678446e-05	0.999380733057
882	T	49972	9	49926	30	7	0.00018010085648	0.999079484511	0.000600336188265	0.000140078443929
883	A	49911	49876	8	5	22	0.999298751778	0.000160285307848	0.000100178317405	0.000440784596582
884	A	50172	50121	7	3	41	0.998983496771	0.000139520051024	5.97943075819e-05	0.000817188870286
885	A	50251	50236	1	4	10	0.999701498478	1.99001014905e-05	7.96004059621e-05	0.000199001014905
886	A	50261	50146	36	2	77	0.997711943654	0.000716261116969	3.97922842761e-05	0.00153200294463
887	G	50488	15	6	6	50461	0.000297100301062	0.000118840120425	0.000118840120425	0.999465219458
888	A	49990	49892	2	2	94	0.998039607922	4.00080016003e-05	4.00080016003e-05	0.00188037607522
889	G	50659	16	8	6	50629	0.000315837264849	0.000157918632425	0.000118438974318	0.999407805128
890	T	49695	11	49628	51	5	0.000221350236442	0.998651775833	0.00102626018714	0.000100613743837
891	A	50104	50051	6	1	46	0.998942200224	0.00011975091809	1.99584863484e-05	0.000918090372026
892	A	50396	50293	11	5	87	0.997956186999	0.000218271291372	9.92142233511e-05	0.00172632748631
893	C	51019	45	19	50951	4	0.000882024343872	0.000372410278524	0.998667163214	7.84021638997e-05
894	A	50577	50529	7	1	40	0.999050952014	0.000138402831326	1.97718330466e-05	0.000790873321866
895	T	50058	11	49965	81	1	0.000219745095689	0.9981421551	0.00161812297735	1.99768268808e-05
896	C	48702	8	32	48653	9	0.000164264301261	0.000657057205043	0.998993881155	0.000184797338918
897	A	48357	48209	9	17	122	0.996939429659	0.000186115764005	0.000351551998677	0.00252290257874
898	C	48540	5	30	48503	2	0.000103007828595	0.00061804697157	0.999237742068	4.1203131438e-05
899	C	49506	16	19	49466	5	0.000323193148305	0.000383791863612	0.999192017129	0.000100997858845
900	T	48650	22	48488	133	7	0.000452209660843	0.996670092497	0.00273381294964	0.000143884892086
901	G	48679	109	5	3	48562	0.0022391585694	0.000102713695844	6.16282175065e-05	0.997596499517
902	A	48513	48447	2	1	63	0.998639539917	4.12260631171e-05	2.06130315586e-05	0.00129862098819
903	A	48360	48274	8	8	70	0.998221670802	0.000165425971878	0.000165425971878	0.00144747725393
904	G	48605	8	7	1	48589	0.000164592120152	0.000144018105133	2.0574015019e-05	0.99967081576
905	A	47454	47361	4	5	84	0.998040207359	8.42921566148e-05	0.000105365195769	0.00177013528891
906	C	48136	10	15	48108	3	0.000207744723284	0.000311617084926	0.999418314775	6.23234169852e-05
907	T	46940	8	46859	69	4	0.0001704303366	0.998274392842	0.00146996165317	8.52151683e-05
908	G	46358	18	8	4	46328	0.000388282497088	0.000172569998706	8.62849993529e-05	0.999352862505
909	G	47001	27	8	0	46966	0.000574455862641	0.000170209144486	0	0.999255334993
910	A	48061	47940	5	1	115	0.99748236616	0.000104034456212	2.08068912424e-05	0.00239279249287
911	T	48152	8	48101	40	3	0.000166140554909	0.998940853962	0.000830702774547	6.2302708091e-05
912	G	49282	17	12	0	49253	0.00034495353273	0.000243496611339	0	0.999411549856
913	A	49152	49014	9	4	125	0.997192382812	0.00018310546875	8.13802083333e-05	0.00254313151042
914	T	49918	8	49866	40	4	0.000160262831043	0.998958291598	0.000801314155215	8.01314155215e-05
915	G	50908	24	25	3	50856	0.000471438673686	0.000491081951756	5.89298342107e-05	0.99897854954
916	T	50353	14	50261	72	6	0.000278037058368	0.998172899331	0.00142990487161	0.000119158739301
917	T	50185	9	50125	39	12	0.000179336455116	0.998804423633	0.000777124638836	0.000239115273488
918	A	49286	49237	4	3	42	0.999005802865	8.11589498032e-05	6.08692123524e-05	0.000852168972933
919	C	50032	78	61	49890	3	0.00155900223857	0.00121921969939	0.997161816437	5.99616245603e-05
920	A	49365	49292	12	6	55	0.998521219487	0.000243087207536	0.000121543603768	0.00111414970121
921	A	48798	21453	2	4	27339	0.439628673306	4.09852862822e-05	8.19705725644e-05	0.560248370835
922	C	47152	8	57	47080	7	0.000169664065151	0.0012088564642	0.998473023414	0.000148456057007
923	C	47120	18	34	47067	1	0.000382003395586	0.00072156196944	0.998875212224	2.12224108659e-05
924	A	47358	47282	11	7	58	0.9983952025	0.000232273322353	0.000147810296043	0.0012247138815
925	G	48533	28	14	3	48488	0.000576927039334	0.000288463519667	6.18136113572e-05	0.99907279583
926	A	47963	47878	13	4	68	0.998227800596	0.000271042261743	8.3397618998e-05	0.00141775952297
927	T	48404	4	48389	10	1	8.2637798529e-05	0.999690108256	0.000206594496323	2.06594496323e-05
928	A	48130	48048	12	9	61	0.998296280906	0.000249324745481	0.000186993559111	0.00126740078953
929	G	49082	9	15	2	49056	0.000183366610978	0.000305611018296	4.07481357728e-05	0.999470274235
930	T	48783	5	48718	56	4	0.000102494721522	0.99866756862	0.00114794088104	8.19957772175e-05
931	T	49192	4	49170	16	2	8.13140348024e-05	0.999552772809	0.00032525613921	4.06570174012e-05
932	A	48198	48165	5	2	26	0.999315324287	0.000103738744346	4.14954977385e-05	0.0005394414706
933	T	49370	9	49338	22	1	0.000182296941462	0.999351833097	0.000445614745797	2.0255215718e-05
934	A	49480	49439	10	2	29	0.999171382377	0.000202101859337	4.04203718674e-05	0.000586095392078
935	T	49317	11	49293	10	3	0.000223046819555	0.999513352394	0.000202769835959	6.08309507878e-05
936	T	48417	3	48384	29	1	6.19617076647e-05	0.999318421216	0.000598963174092	2.06539025549e-05
937	G	48419	68	11	3	48337	0.00140440736075	0.00022718354365	6.19591482682e-05	0.998306449947
938	A	48460	48426	6	3	25	0.999298390425	0.000123813454395	6.19067271977e-05	0.000515889393314
939	A	48837	48820	2	2	13	0.99965190327	4.09525564633e-05	4.09525564633e-05	0.000266191617012
940	A	49443	49393	5	3	42	0.998988734502	0.000101126549764	6.06759298586e-05	0.000849463018021
941	T	48982	8	48927	45	2	0.000163325303173	0.998877138541	0.000918704830346	4.08313257931e-05
942	G	48073	94	11	5	47963	0.00195535955734	0.000228818671604	0.000104008487093	0.997711813284
943	A	48319	48227	8	4	80	0.998095987086	0.000165566340363	8.27831701815e-05	0.00165566340363
944	T	48851	8	48764	77	2	0.000163763280179	0.998219074328	0.00157622157172	4.09408200446e-05
945	G	47537	170	9	4	47354	0.00357616172666	0.000189326209058	8.41449818036e-05	0.996150367082
946	G	47137	134	5	6	46992	0.00284277743598	0.000106073784925	0.00012728854191	0.996923860237
947	C	47060	4	136	46912	8	8.49978750531e-05	0.00288992775181	0.996855078623	0.000169995750106
948	A	47734	47616	9	6	103	0.997527967486	0.000188544852726	0.000125696568484	0.0021577910923
949	C	48010	10	116	47880	4	0.000208289939596	0.00241616329931	0.997292230785	8.33159758384e-05
950	A	45754	45669	5	4	76	0.99814223893	0.000109280062945	8.74240503563e-05	0.00166105695677
951	A	48778	48692	6	4	76	0.998236910082	0.00012300627332	8.20041822133e-05	0.00155807946205
952	C	49263	6	35	49222	0	0.000121795262164	0.000710472362625	0.999167732375	0
953	C	49429	10	54	49363	2	0.000202310384592	0.0010924760768	0.998664751462	4.04620769184e-05
954	A	49367	49268	7	10	82	0.997994611785	0.000141795126299	0.000202564466141	0.00166102862236
955	G	49789	27	13	6	49743	0.00054228845729	0.000261101849806	0.000120508546064	0.999076101147
956	G	49306	18	9	6	49273	0.000365067131789	0.000182533565895	0.00012168904393	0.999330710258
957	A	49080	48955	21	5	99	0.997453137734	0.000427872860636	0.000101874490628	0.00201711491443
958	G	51899	16	8	7	51868	0.000308291103875	0.000154145551937	0.000134877357945	0.999402685986
959	G	52341	33	5	4	52299	0.000630480884966	9.5527406813e-05	7.64219254504e-05	0.999197569783
960	T	51984	34	51782	140	28	0.0006540473992	0.996114188981	0.00269313634965	0.000538627269929
961	G	53303	46	37	3	53217	0.000862990826032	0.000694144794852	5.62820103934e-05	0.998386582369
962	A	53990	53868	11	5	106	0.997740322282	0.000203741433599	9.26097425449e-05	0.00196332654195
963	A	53573	53524	4	0	45	0.999085360163	7.46644765087e-05	0	0.000839975360723
964	A	53809	53732	3	5	69	0.998569012619	5.57527551153e-05	9.29212585255e-05	0.00128231336765
965	A	54261	54198	6	3	54	0.998838945099	0.000110576657268	5.52883286338e-05	0.000995189915409
966	T	54434	7	54405	21	1	0.000128596098027	0.999467244737	0.000385788294081	1.83708711467e-05
967	C	54051	74	16	53959	2	0.00136907735287	0.000296016724945	0.998297903832	3.70020906181e-05
968	T	53830	8	53763	57	2	0.000148616013375	0.998755340888	0.0010588890953	3.71540033439e-05
969	T	54045	3	54025	17	0	5.55092978074e-05	0.999629938015	0.000314552687575	0
970	T	53985	4	53959	19	3	7.40946559229e-05	0.999518384737	0.000351949615634	5.55709919422e-05
971	T	54225	8	54203	14	0	0.000147533425542	0.99959428308	0.000258183494698	0
972	A	54174	54146	13	1	14	0.999483146897	0.000239967512091	1.84590393916e-05	0.000258426551482
973	A	53928	53909	3	1	15	0.999647678386	5.56297285269e-05	1.85432428423e-05	0.000278148642635
974	A	53873	53853	3	3	14	0.99962875652	5.56865220055e-05	5.56865220055e-05	0.000259870436025
975	A	53475	53442	9	4	20	0.999382889201	0.000168302945302	7.48013090229e-05	0.000374006545115
976	A	53650	53619	0	1	30	0.999422180801	0	1.86393289842e-05	0.000559179869525
977	A	53795	53733	10	5	47	0.998847476531	0.000185890882052	9.29454410261e-05	0.000873687145646
978	T	53602	9	53531	58	4	0.00016790418268	0.998675422559	0.00108204917727	7.4624081191e-05
979	A	52443	52363	17	8	55	0.998474534256	0.000324161470549	0.000152546574376	0.00104875769883
980	C	53261	94	37	53119	11	0.001764893637	0.000694692176264	0.99733388408	0.000206530106457
981	A	52361	52201	7	6	147	0.996944290598	0.000133687286339	0.000114589102576	0.00280743301312
982	C	53281	30	21	53228	2	0.000563052495261	0.000394136746683	0.999005273925	3.75368330174e-05
983	T	52670	9	52591	68	2	0.000170875261059	0.998500094931	0.001291057528	3.79722802354e-05
984	T	51148	6	51078	61	3	0.000117306639556	0.998631422539	0.00119261750215	5.86533197779e-05
985	G	52187	12	140	1	52034	0.000229942322801	0.00268266043267	1.91618602334e-05	0.997068235384
986	A	52217	52107	7	2	101	0.997893406362	0.000134055958787	3.83017025107e-05	0.00193423597679
987	A	53739	53673	1	4	61	0.998771841679	1.86084594056e-05	7.44338376226e-05	0.00113511602374
988	A	53501	53425	8	4	64	0.998579465804	0.000149529915329	7.47649576643e-05	0.00119623932263
989	T	53392	7	53372	11	2	0.000131105783638	0.999625412047	0.000206023374288	3.74587953251e-05
990	T	53273	10	53224	37	2	0.000187712349595	0.999080209487	0.000694535693503	3.75424699191e-05
991	T	53163	7	53073	76	7	0.000131670522732	0.998307093279	0.00142956567538	0.000131670522732
992	G	54456	90	86	6	54274	0.00165271044513	0.00157925664757	0.000110180696342	0.996657852211
993	T	53996	20	53921	53	2	0.000370397807245	0.998611008223	0.000981554189199	3.70397807245e-05
994	A	53371	53272	22	5	72	0.998145060051	0.00041220887748	9.3683835791e-05	0.00134904723539
995	C	55161	8	19	55123	11	0.000145030003082	0.000344446257319	0.999311107485	0.000199416254238
996	T	54828	8	54717	92	11	0.000145910848472	0.997975486977	0.00167797475742	0.000200627416648
997	T	54669	13	54591	54	11	0.000237794728274	0.99857323163	0.000987762717445	0.000201210923924
998	T	53283	14	53200	67	2	0.000262747968395	0.998442279902	0.00125743670589	3.75354240565e-05
999	G	53238	6	24	8	53200	0.000112701453849	0.000450805815395	0.000150268605132	0.999286224126
1000	A	52606	52491	11	5	99	0.997813937574	0.000209101623389	9.50461924495e-05	0.0018819146105
1001	C	53152	7	22	53115	8	0.000131697772426	0.000413907284768	0.999303883203	0.000150511739916
1002	T	52139	8	52087	41	3	0.000153436007595	0.999002665951	0.000786359538925	5.75385028482e-05
1003	T	51614	10	51581	19	4	0.0001937458829	0.999360638586	0.00036811717751	7.749835316e-05
1004	T	51260	10	51207	42	1	0.000195083886071	0.998966055404	0.000819352321498	1.95083886071e-05
1005	A	51296	51222	11	1	62	0.998557392389	0.000214441671865	1.94946974423e-05	0.00120867124142
1006	G	51063	164	31	4	50864	0.0032117188571	0.000607093198598	7.83346062707e-05	0.996102853338
1007	C	51436	15	104	51310	7	0.000291624543122	0.00202193016564	0.997550353838	0.000136091453457
1008	A	51643	51565	11	6	61	0.998489630734	0.000213000793912	0.000116182251225	0.00118118622079
1009	A	51528	51459	10	4	55	0.998660922217	0.000194069243906	7.76276975625e-05	0.00106738084148
1010	G	51484	23	14	6	51441	0.000446740734986	0.000271929143035	0.000116541061301	0.999164789061
1011	A	51063	50893	8	3	159	0.996670779233	0.000156669212541	5.8750954703e-05	0.00311380059926
1012	A	51037	50990	9	6	32	0.999079099477	0.000176342653369	0.000117561768913	0.000626996100868
1013	C	50632	30	30	50572	0	0.000592510665192	0.000592510665192	0.99881497867	0
1014	A	50487	50413	1	4	69	0.99853427615	1.98070790501e-05	7.92283162002e-05	0.00136668845445
1015	A	50976	50897	3	4	72	0.998450251099	5.88512241055e-05	7.84682988073e-05	0.00141242937853
1016	A	50892	50851	4	6	31	0.999194372396	7.85978149807e-05	0.000117896722471	0.000609133066101
1017	A	50656	50576	10	4	66	0.998420720152	0.000197409981049	7.89639924195e-05	0.00130290587492
1018	A	50351	50270	1	13	67	0.998391293122	1.98605787373e-05	0.000258187523584	0.0013306587754
1019	C	50547	127	39	50381	0	0.00251251310661	0.000771559142976	0.99671592775	0
1020	A	47629	47534	6	6	83	0.998005416868	0.000125973671503	0.000125973671503	0.00174263578912
1021	G	47265	191	11	4	47059	0.00404104517085	0.000232730350153	8.46292182376e-05	0.995641595261
1022	C	46931	10	46	46875	0	0.000213078775223	0.000980162366027	0.998806758859	0
1023	A	48914	48853	8	1	52	0.998752913276	0.000163552357198	2.04440446498e-05	0.00106309032179
1024	T	49136	12	49098	24	2	0.000244220123738	0.999226636275	0.000488440247476	4.07033539564e-05
1025	T	49824	9	49798	15	2	0.00018063583815	0.999478163134	0.00030105973025	4.01412973667e-05
1026	T	50376	4	50327	43	2	7.94028902652e-05	0.999027314594	0.000853581070351	3.97014451326e-05
1027	G	46501	31	34	5	46431	0.000666652330057	0.000731167071676	0.000107524569364	0.998494656029
1028	A	45709	45644	5	1	59	0.998577960577	0.000109387647947	2.18775295894e-05	0.00129077424577
1029	A	46075	46047	4	1	23	0.999392295171	8.68149755833e-05	2.17037438958e-05	0.000499186109604
1030	T	45190	4	45165	21	0	8.85151582208e-05	0.999446780261	0.000464704580659	0
1031	T	43859	4	43832	20	3	9.120134978e-05	0.999384390889	0.0004560067489	6.8401012335e-05
1032	A	43737	43699	8	2	28	0.999131170405	0.000182911493701	4.57278734252e-05	0.000640190227953
1033	A	44234	44209	3	0	22	0.999434823891	6.78211330651e-05	0	0.00049735497581
1034	T	43689	10	43662	17	0	0.00022889056742	0.999381995468	0.000389113964614	0
1035	A	43313	43235	11	6	61	0.998199154988	0.00025396532219	0.000138526539376	0.00140835315032
1036	C	43831	50	18	43754	9	0.00114074513472	0.0004106682485	0.998243252493	0.00020533412425
1037	T	43311	6	43260	43	2	0.000138532936206	0.998822470042	0.00099281937614	4.61776454019e-05
1038	T	43311	3	43234	69	5	6.92664681028e-05	0.998222160652	0.00159312876636	0.000115444113505
1039	G	43480	6	52	1	43421	0.000137994480221	0.00119595216191	2.29990800368e-05	0.998643054278
1040	A	43886	43814	3	0	69	0.998359385681	6.83589299549e-05	0	0.00157225538896
1041	A	47033	47014	3	4	12	0.999596028321	6.37850020199e-05	8.50466693598e-05	0.000255140008079
1042	A	47118	47049	10	3	56	0.998535591494	0.000212233116856	6.36699350567e-05	0.00118850545439
1043	A	47133	47087	0	9	37	0.99902403836	0	0.000190949016613	0.000785012623852
1044	A	46856	46726	7	3	120	0.997225542086	0.000149393887656	6.40259518525e-05	0.0025610380741
1045	G	48135	61	12	6	48056	0.00126726913888	0.000249298846993	0.000124649423496	0.998358782591
1046	C	48447	35	74	48334	4	0.000722438953908	0.00152744235969	0.997667554235	8.25644518752e-05
1047	A	48406	48290	12	2	102	0.997603602859	0.000247903152502	4.13171920836e-05	0.00210717679626
1048	G	50803	13	66	3	50721	0.000255890400173	0.0012991358778	5.90516308092e-05	0.998385922091
1049	A	50562	50434	13	1	114	0.997468454571	0.000257110082671	1.9777698667e-05	0.00225465764804
1050	T	50454	10	50398	44	2	0.000198200340905	0.998890078091	0.00087208149998	3.96400681809e-05
1051	A	49584	49558	1	0	25	0.999475637302	2.01677960632e-05	0	0.000504194901581
1052	A	50203	50155	4	3	41	0.99904388184	7.96765133558e-05	5.97573850168e-05	0.000816684261897
1053	T	49775	84	49655	36	0	0.00168759417378	0.99758915118	0.000723254645907	0
1054	A	49947	49909	5	3	30	0.999239193545	0.000100106112479	6.00636674875e-05	0.000600636674875
1055	C	51732	18	27	51684	3	0.000347947112039	0.000521920668058	0.999072141035	5.79911853398e-05
1056	T	50494	10	50420	61	3	0.000198043331881	0.998534479344	0.00120806432447	5.94129995643e-05
1057	A	50344	50323	4	1	16	0.999582869855	7.94533608772e-05	1.98633402193e-05	0.000317813443509
1058	A	50616	50571	5	1	39	0.999110953058	9.87829935198e-05	1.9756598704e-05	0.000770507349455
1059	A	50934	50856	3	2	73	0.998468606432	5.8899752621e-05	3.92665017474e-05	0.00143322731378
1060	C	51364	11	20	51331	2	0.000214157775874	0.000389377774317	0.999357526672	3.89377774317e-05
1061	T	49951	10	49878	59	4	0.000200196192268	0.998538567796	0.00118115753438	8.00784769074e-05
1062	A	49914	21512	7	4	28391	0.430981287815	0.00014024121489	8.01378370798e-05	0.568798333133
1063	A	49623	49551	7	5	60	0.998549059912	0.000141063619692	0.000100759728352	0.00120911674022
1064	C	48554	40	20	48489	5	0.000823825019566	0.000411912509783	0.998661284343	0.000102978127446
1065	T	48291	8	48235	46	2	0.000165662338738	0.998840363629	0.000952558447744	4.14155846845e-05
1066	A	48385	48356	0	2	27	0.999400640694	0	4.13351245221e-05	0.000558024181048
1067	A	49680	49617	1	7	55	0.998731884058	2.01288244767e-05	0.000140901771337	0.00110708534622
1068	C	50115	17	16	50080	2	0.000339219794473	0.000319265688915	0.999301606305	3.99082111144e-05
1069	T	50012	9	49911	85	7	0.000179956810366	0.997980484684	0.0016995920979	0.000139966408062
1070	T	49908	9	49856	42	1	0.000180331810531	0.998958082872	0.000841548449146	2.00368678368e-05
1071	T	49587	7	49497	79	4	0.00014116603142	0.998185008167	0.00159315949745	8.06663036683e-05
1072	G	51027	17	78	3	50929	0.000333156956121	0.00152860250456	5.87924040214e-05	0.998079448135
1073	A	51356	51261	3	3	89	0.998150167459	5.84157644676e-05	5.84157644676e-05	0.00173300101254
1074	T	51612	6	51535	69	2	0.000116252034411	0.998508098892	0.00133689839572	3.87506781369e-05
1075	C	52702	8	12	52681	1	0.000151796895753	0.00022769534363	0.999601533149	1.89746119692e-05
1076	T	52448	17	52324	104	3	0.000324130567419	0.997635753508	0.00198291641245	5.71995118975e-05
1077	T	53558	9	53479	66	4	0.000168042122559	0.998524963591	0.00123230889876	7.46853878039e-05
1078	G	53849	97	68	8	53676	0.00180133335809	0.00126279039536	0.000148563575925	0.996787312671
1079	C	53758	6	117	53627	8	0.000111611295063	0.00217642025373	0.997563153391	0.000148815060084
1080	A	54279	54219	7	3	50	0.998894600122	0.000128963319147	5.52699939203e-05	0.000921166565338
1081	A	54766	54707	4	11	44	0.99892268926	7.30380162875e-05	0.000200854544791	0.000803418179162
1082	A	55277	55256	3	6	12	0.999620095157	5.42721204117e-05	0.000108544240823	0.000217088481647
1083	T	55605	5	55567	30	3	8.99199712256e-05	0.999316608219	0.000539519827354	5.39519827354e-05
1084	T	55543	4	55496	42	1	7.20162756783e-05	0.999153808761	0.000756170894622	1.80040689196e-05
1085	C	56479	13	12	56451	3	0.000230174046991	0.000212468351069	0.999504240514	5.31170877671e-05
1086	T	56179	7	56124	46	2	0.000124601719504	0.99902098649	0.000818811299596	3.56004912868e-05
1087	A	56121	56026	16	2	77	0.998307229023	0.00028509826981	3.56372837262e-05	0.00137203542346
1088	G	55916	24	17	8	55867	0.000429215251449	0.000304027469776	0.000143071750483	0.999123685528
1089	A	55403	55281	6	2	114	0.997797953179	0.000108297384618	3.60991282061e-05	0.00205765030775
1090	A	55463	55364	10	5	84	0.998215026234	0.000180300380434	9.01501902169e-05	0.00151452319564
1091	C	55938	18	20	55898	2	0.000321784833208	0.000357538703565	0.999284922593	3.57538703565e-05
1092	A	54567	54397	58	3	109	0.996884563931	0.00106291348251	5.4978283578e-05	0.00199754430333
1093	T	55020	10	54913	94	3	0.000181752090149	0.998055252635	0.0017084696474	5.45256270447e-05
1094	G	54743	20	22	4	54697	0.000365343514239	0.000401877865663	7.30687028479e-05	0.999159709917
1095	T	54491	17	54377	93	4	0.000311978124828	0.997907911398	0.00170670385935	7.34066176066e-05
1096	C	54619	16	36	54558	9	0.000292938354785	0.000659111298266	0.998883172522	0.000164777824567
1097	A	54785	54665	22	7	91	0.997809619421	0.000401569772748	0.00012777220042	0.00166103860546
1098	A	55190	23492	12	4	31682	0.425656821888	0.000217430693966	7.24768979888e-05	0.57405327052
1099	A	54585	54535	6	7	37	0.999083997435	0.000109920307777	0.000128240359073	0.000677841897957
1100	T	54823	10	54799	10	4	0.0001824051949	0.999562227532	0.0001824051949	7.296207796e-05
1101	T	55483	2	55423	50	8	3.60470774832e-05	0.998918587676	0.00090117693708	0.000144188309933
1102	T	55385	3	55352	23	7	5.41662905119e-05	0.999404170804	0.000415274893924	0.000126388011194
1103	T	55433	6	55405	19	3	0.000108238774737	0.999494885718	0.000342756120001	5.41193873685e-05
1104	T	55396	6	55360	28	2	0.000108311069391	0.999350133584	0.000505451657159	3.61036897971e-05
1105	A	54538	54470	6	3	59	0.998753162932	0.000110015035388	5.50075176941e-05	0.00108181451465
1106	G	55385	113	11	8	55253	0.00204026360928	0.000198609731877	0.000144443441365	0.997616683217
1107	A	55242	55183	11	1	47	0.99893197205	0.000199123855038	1.81021686398e-05	0.000850801926071
1108	A	56002	55958	6	9	29	0.999214313775	0.000107139030749	0.000160708546123	0.00051783864862
1109	T	55526	11	55467	47	1	0.000198105392069	0.998937434715	0.000846450311566	1.80095810971e-05
1110	G	52679	102	6	6	52565	0.00193625543385	0.000113897378462	0.000113897378462	0.997835949809
1111	C	52487	35	99	52344	9	0.000666831786919	0.00188618134014	0.997275515842	0.000171471030922
1112	A	53617	53436	13	8	160	0.99662420501	0.000242460413675	0.000149206408415	0.0029841281683
1113	C	54275	56	71	54141	7	0.00103178258867	0.00130815292492	0.997531091663	0.000128972823584
1114	G	53681	109	24	2	53546	0.00203051358954	0.000447085560999	3.72571300833e-05	0.997485143719
1115	G	53210	36	6	2	53166	0.000676564555535	0.000112760759256	3.75869197519e-05	0.999173087765
1116	A	53583	53529	12	3	39	0.998992217681	0.000223951626449	5.59879066122e-05	0.000727842785958
1117	T	51628	6	51573	45	4	0.000116216006818	0.998934686604	0.000871620051135	7.74773378787e-05
1118	G	51810	29	9	5	51767	0.000559737502413	0.00017371163868	9.65064659332e-05	0.999170044393
1119	G	51593	17	3	8	51565	0.000329502064234	5.81474231e-05	0.000155059794933	0.999457290718
1120	A	51245	51067	12	5	161	0.996526490389	0.000234169187238	9.75704946824e-05	0.00314176992877
1121	A	51791	51701	13	4	73	0.998262246336	0.000251008862544	7.72334961673e-05	0.00140951130505
1122	T	51745	11	51713	20	1	0.000212580925693	0.999381582762	0.000386510773988	1.93255386994e-05
1123	T	50582	4	50549	28	1	7.90795144518e-05	0.999347594006	0.000553556601162	1.97698786129e-05
1124	G	48649	21	7	0	48621	0.000431663549097	0.000143887849699	0	0.999424448601
1125	G	48537	36	6	5	48490	0.000741702206564	0.000123617034427	0.000103014195356	0.999031666564
1126	A	48540	48455	10	1	74	0.998248866914	0.00020601565719	2.0601565719e-05	0.00152451586321
1127	T	48884	3	48840	40	1	6.1369773341e-05	0.999099909991	0.000818263644546	2.04565911137e-05
1128	T	48654	8	48620	25	1	0.000164426357545	0.99930118798	0.000513832367328	2.05532946931e-05
1129	A	50627	50603	7	2	15	0.999525944654	0.000138266142572	3.95046121635e-05	0.000296284591226
1130	A	51012	50984	5	2	21	0.999451109543	9.8016153062e-05	3.92064612248e-05	0.000411667842861
1131	A	51142	51073	2	8	59	0.998650815377	3.91068006726e-05	0.000156427202691	0.00115365061984
1132	G	51140	4	12	2	51122	7.82166601486e-05	0.000234649980446	3.91083300743e-05	0.999648025029
1133	T	50608	8	50537	58	5	0.000158077774265	0.998597059753	0.00114606386342	9.87986089156e-05
1134	T	50683	4	50648	29	2	7.89219264842e-05	0.999309433143	0.000572183967011	3.94609632421e-05
1135	T	50667	5	50615	45	2	9.86835612924e-05	0.998973690963	0.000888152051631	3.94734245169e-05
1136	G	49529	17	7	4	49501	0.000343233257284	0.000141331341234	8.07607664197e-05	0.999434674635
1137	T	49050	16	48935	93	6	0.00032619775739	0.997655453619	0.00189602446483	0.000122324159021
1138	C	49238	23	21	49190	4	0.000467118891913	0.000426499857833	0.999025143182	8.12380681587e-05
1139	A	48932	48737	24	9	162	0.99601487779	0.000490476579743	0.000183928717404	0.00331071691327
1140	C	50384	34	42	50299	9	0.00067481740235	0.000833597967609	0.998312956494	0.000178628135916
1141	G	49617	161	8	4	49444	0.00324485559385	0.000161235060564	8.0617530282e-05	0.996513291815
1142	C	49621	27	39	49551	4	0.000544124463433	0.000785957558292	0.998589306947	8.06110316197e-05
1143	T	50473	6	50405	56	6	0.000118875438353	0.998652745032	0.0011095040913	0.000118875438353
1144	A	50342	50268	16	2	56	0.998530054428	0.000317826069683	3.97282587104e-05	0.00111239124389
1145	T	51201	5	51146	46	4	9.76543426886e-05	0.99892580223	0.000898419952735	7.81234741509e-05
1146	A	49792	49730	5	7	50	0.998754820051	0.000100417737789	0.000140584832905	0.00100417737789
1147	G	49159	108	7	2	49042	0.00219695274517	0.000142395085335	4.06843100958e-05	0.997619967859
1148	C	48891	23	56	48811	1	0.000470434231249	0.00114540508478	0.998363707022	2.04536622282e-05
1149	A	49737	49655	12	7	63	0.998351327985	0.000241269075336	0.000140740293946	0.00126666264552
1150	T	49876	3	49790	78	5	6.01491699415e-05	0.998275723795	0.00156387841848	0.000100248616569
1151	G	49365	29	19	1	49316	0.000587460751545	0.000384888078598	2.02572672946e-05	0.999007393903
1152	T	49707	12	49632	55	8	0.000241414690084	0.998491158187	0.00110648399622	0.000160943126723
1153	G	52120	9	30	2	52079	0.000172678434382	0.000575594781274	3.83729854183e-05	0.999213353799
1154	T	51819	3	51726	83	7	5.78938227291e-05	0.998205291495	0.00160172909551	0.000135085586368
1155	T	51903	1	51883	17	2	1.92667090534e-05	0.999614665819	0.000327534053908	3.85334181069e-05
1156	T	52151	6	52128	15	2	0.000115050526356	0.999558972982	0.00028762631589	3.83501754521e-05
1157	T	51695	6	51668	17	4	0.000116065383499	0.999477705774	0.000328851919915	7.73769223329e-05
1158	A	54577	54544	10	2	21	0.999395349689	0.00018322736684	3.66454733679e-05	0.000384777470363
1159	A	55419	55383	2	4	30	0.999350403291	3.60887060394e-05	7.21774120789e-05	0.000541330590592
1160	A	55588	55514	5	2	67	0.998668777434	8.99474706771e-05	3.59789882708e-05	0.00120529610707
1161	T	55344	14	55305	20	5	0.000252963284186	0.999295316565	0.000361376120266	9.03440300665e-05
1162	A	54053	54000	4	1	48	0.99901948088	7.40014430281e-05	1.8500360757e-05	0.000888017316338
1163	G	54128	18	5	3	54102	0.000332545078333	9.23736328702e-05	5.54241797221e-05	0.999519657109
1164	A	53364	53283	8	2	71	0.998482122779	0.000149913799565	3.74784498913e-05	0.00133048497114
1165	C	54366	125	35	54204	2	0.00229923113711	0.00064378471839	0.997020196446	3.67876981937e-05
1166	A	54427	54355	5	5	62	0.998677127161	9.18661693645e-05	9.18661693645e-05	0.00113914050012
1167	A	53831	53714	17	3	97	0.997826531181	0.000315803161747	5.572996972e-05	0.00180193568761
1168	G	54343	19	15	4	54305	0.000349631047237	0.000276024510977	7.36065362604e-05	0.999300737906
1169	G	54503	22	4	4	54473	0.000403647505642	7.33904555713e-05	7.33904555713e-05	0.999449571583
1170	T	54671	27	54514	103	27	0.000493863291324	0.997128276417	0.00188399700024	0.000493863291324
1171	G	55224	84	5	3	55132	0.00152107779226	9.05403447776e-05	5.43242068666e-05	0.998334057656
1172	G	55851	77	3	10	55761	0.00137866824229	5.37143471021e-05	0.000179047823674	0.998388569587
1173	C	55490	12	31800	23669	9	0.000216255181114	0.573076229951	0.426545323482	0.000162191385835
1174	A	56694	56631	6	4	53	0.998888771299	0.0001058313049	7.05542032667e-05	0.000934843193283
1175	A	56428	56380	4	2	42	0.999149358475	7.08867937903e-05	3.54433968952e-05	0.000744311334798
1176	A	56568	56505	5	7	51	0.998886296139	8.83891953048e-05	0.000123744873427	0.000901569792109
1177	A	55853	55733	13	6	101	0.997851503053	0.000232753835962	0.000107424847367	0.00180831826401
1178	G	55749	23	12	2	55712	0.000412563454053	0.000215250497767	3.58750829611e-05	0.999336310965
1179	A	55670	55594	7	7	62	0.998634812287	0.000125740973594	0.000125740973594	0.00111370576612
1180	A	55922	55836	5	4	77	0.9984621437	8.94102499911e-05	7.15281999928e-05	0.00137691784986
1181	A	55622	55553	4	1	64	0.998759483658	7.19139908669e-05	1.79784977167e-05	0.00115062385387
1182	T	55453	12	55409	29	3	0.000216399473428	0.999206535264	0.000522965394118	5.4099868357e-05
1183	A	54685	54588	15	13	69	0.998226204626	0.000274298253634	0.00023772515315	0.00126177196672
1184	C	55411	51	35	55318	7	0.000920394867445	0.000631643536482	0.998321632889	0.000126328707296
1185	A	54818	54672	25	6	115	0.997336641249	0.000456054580612	0.000109453099347	0.00209785107082
1186	G	56107	31	49	3	56024	0.000552515728875	0.000873331313383	5.34692640847e-05	0.998520683694
1187	T	55578	4	55510	61	3	7.19709237468e-05	0.998776494296	0.00109755658714	5.39781928101e-05
1188	T	55631	4	55531	94	2	7.19023565997e-05	0.998202441085	0.00168970538009	3.59511782999e-05
1189	C	56366	8	17	56339	2	0.000141929531987	0.000301600255473	0.99952098783	3.54823829968e-05
1190	T	56363	4	56226	131	2	7.09685431932e-05	0.997569327396	0.00232421978958	3.54842715966e-05
1191	T	57014	1	56996	14	3	1.75395516891e-05	0.99968428807	0.000245553723647	5.26186550672e-05
1192	T	57014	9	56926	77	2	0.000157855965202	0.998456519451	0.00135054548006	3.50791033781e-05
1193	T	57090	1	57063	24	2	1.75162024873e-05	0.999527062533	0.000420388859695	3.50324049746e-05
1194	T	56833	5	56746	78	4	8.79770555839e-05	0.998469199233	0.00137244206711	7.03816444671e-05
1195	C	57321	7	41	57268	5	0.000122119293104	0.000715270145322	0.999075382495	8.72280665027e-05
1196	A	57551	57401	13	7	130	0.997393616097	0.000225886604924	0.000121631248805	0.00225886604924
1197	T	58141	11	58074	49	7	0.00018919523228	0.99884762904	0.000842778761975	0.000120396965996
1198	G	55749	45	22	1	55681	0.000807189366625	0.000394625912572	1.79375414806e-05	0.998780247179
1199	G	55307	34	7	6	55260	0.000614750393259	0.000126566257436	0.000108485363516	0.999150197986
1200	A	55034	54881	6	24	123	0.997219900425	0.000109023512738	0.00043609405095	0.00223498201112
1201	C	55465	5	44	55414	2	9.01469395114e-05	0.0007932930677	0.999080501217	3.60587758046e-05
1202	C	55565	12	59	55493	1	0.000215963286241	0.00106181949069	0.998704220283	1.79969405201e-05
1203	A	55859	55695	12	3	149	0.997064036234	0.000214826617018	5.37066542545e-05	0.00266743049464
1204	G	57382	135	18	7	57222	0.00235265414241	0.000313687218989	0.000121989474051	0.997211669165
1205	C	57597	5	71	57518	3	8.68100769137e-05	0.00123270309217	0.998628400785	5.20860461482e-05
1206	A	58328	58212	12	0	104	0.998011246743	0.000205733095597	0	0.00178302016184
1207	A	60036	59900	9	4	123	0.997734692518	0.000149910053968	6.66266906523e-05	0.00204877073756
1208	G	60800	24	17	3	60756	0.000394736842105	0.000279605263158	4.93421052632e-05	0.999276315789
1209	T	59405	36	59308	53	8	0.000606009595152	0.998367140813	0.000892180792863	0.000134668798923
1210	A	58983	58913	10	1	59	0.998813217368	0.000169540376041	1.69540376041e-05	0.00100028821864
1211	C	59213	37	69	59102	5	0.00062486278351	0.00116528465033	0.998125411649	8.44409166906e-05
1212	A	58439	58291	25	17	106	0.997467444686	0.000427796505758	0.000290901623916	0.00181385718441
1213	G	58999	16	18	6	58959	0.000271191037136	0.000305089916778	0.000101696638926	0.999322022407
1214	G	58310	57	7	6	58240	0.000977533870691	0.000120048019208	0.000102898302178	0.998799519808
1215	A	58607	58558	6	4	39	0.999163922398	0.000102376849182	6.82512327879e-05	0.000665449519682
1216	A	58885	58866	1	3	15	0.999677337183	1.6982253545e-05	5.09467606351e-05	0.000254733803176
1217	A	59005	58950	4	5	46	0.999067875604	6.77908651809e-05	8.47385814761e-05	0.000779594949581
1218	A	57722	57667	12	4	39	0.999047157063	0.0002078930044	6.92976681335e-05	0.000675652264301
1219	T	56974	5	56912	52	5	8.77593288167e-05	0.998911784323	0.000912697019693	8.77593288167e-05
1220	C	57100	47	20	57027	6	0.000823117338004	0.000350262697023	0.998721541156	0.000105078809107
1221	T	56381	8	56278	94	1	0.000141891772051	0.998173143435	0.0016672283216	1.77364715064e-05
1222	A	54125	54086	9	3	27	0.999279445727	0.000166281755196	5.54272517321e-05	0.000498845265589
1223	T	54084	25	53965	93	1	0.00046224391687	0.997799718956	0.00171954737076	1.84897566748e-05
1224	C	54332	21	16	54293	2	0.000386512552455	0.000294485754252	0.999282190974	3.68107192815e-05
1225	A	54762	54699	16	6	41	0.998849567218	0.000292173404916	0.000109565026843	0.000748694350097
1226	T	55373	5	55309	57	2	9.02967150055e-05	0.998844202048	0.00102938255106	3.61186860022e-05
1227	T	52472	10	52394	56	12	0.000190577831987	0.998513492911	0.00106723585912	0.000228693398384
1228	G	51507	162	26	29	51290	0.00314520356456	0.000504785757276	0.000563030267731	0.99578698041
1229	C	51280	5	141	51133	1	9.7503900156e-05	0.0027496099844	0.997133385335	1.95007800312e-05
1230	T	51050	13	50851	179	7	0.000254652301665	0.996101860921	0.00350636630754	0.000137120470127
1231	C	51973	20	121	51829	3	0.000384815192504	0.00232813191465	0.997229330614	5.77222788756e-05
1232	A	54258	54204	3	4	47	0.999004755059	5.52913856021e-05	7.37218474695e-05	0.000866231707767
1233	A	54506	54413	17	6	70	0.998293765824	0.000311892268741	0.000110079624262	0.00128426228305
1234	G	54895	202	19	1	54673	0.0036797522543	0.000346115311048	1.82165953183e-05	0.995955915839
1235	C	54909	72	100	54732	5	0.00131126044911	0.0018211950682	0.996776484729	9.10597534102e-05
1236	C	55247	9	19	55219	0	0.00016290477311	0.000343910076565	0.99949318515	0
1237	A	57072	56997	13	3	59	0.998685870479	0.000227782450238	5.25651808242e-05	0.00103378188954
1238	T	56943	10	56863	66	4	0.000175614210702	0.998595086314	0.00115905379063	7.02456842808e-05
1239	A	55986	55901	20	5	60	0.998481763298	0.000357232165184	8.9308041296e-05	0.00107169649555
1240	G	55265	91	6	9	55159	0.00164661177961	0.000108567809644	0.000162851714467	0.998081968696
1241	C	54775	23	80	54667	5	0.000419899589229	0.00146052031036	0.998028297581	9.12825193975e-05
1242	A	55448	55348	10	3	87	0.99819650844	0.000180349155966	5.41047467898e-05	0.0015690376569
1243	C	55076	35	23	55017	1	0.00063548551093	0.000417604764326	0.998928752996	1.81567288837e-05
1244	A	54597	54524	7	1	65	0.998662930198	0.00012821217283	1.831602469e-05	0.00119054160485
1245	A	54364	54179	15	5	165	0.996597012729	0.000275917886837	9.19726289456e-05	0.00303509675521
1246	G	54649	58	4	4	54583	0.00106131859686	7.31943859906e-05	7.31943859906e-05	0.998792292631
1247	C	54531	31	52	54444	4	0.000568483981588	0.000953586033632	0.998404577213	7.33527718179e-05
1248	T	54169	11	54082	73	3	0.000203068175525	0.998393915339	0.00134763425576	5.53822296886e-05
1249	G	54857	125	21	3	54708	0.00227865176732	0.00038281349691	5.46876424157e-05	0.997283847093
1250	T	53950	11	53879	57	3	0.000203892493049	0.998683966636	0.00105653382762	5.56070435589e-05
1251	G	52781	45	15	2	52719	0.000852579526724	0.000284193175575	3.78924234099e-05	0.998825334874
1252	G	52762	77	16	6	52663	0.00145938364732	0.000303248550093	0.000113718206285	0.998123649596
1253	G	52222	36	3	4	52179	0.000689364635594	5.74470529662e-05	7.65960706216e-05	0.999176592241
1254	T	51414	35	51274	86	19	0.000680748434279	0.997277006263	0.0016726961528	0.000369549150037
1255	A	51221	51176	13	3	29	0.999121454091	0.000253802151461	5.85697272603e-05	0.000566174030183
1256	A	53956	53877	19	5	55	0.998535844021	0.000352138779746	9.26680999333e-05	0.00101934909927
1257	T	53767	8	53730	27	2	0.000148790150092	0.999311845556	0.000502166756561	3.7197537523e-05
1258	G	53385	36	6	3	53340	0.000674346726609	0.000112391121101	5.61955605507e-05	0.999157066592
1259	T	52929	11	52877	38	3	0.000207825577661	0.999017551815	0.000717942904646	5.66797029984e-05
1260	T	53117	4	53059	51	3	7.53054577631e-05	0.998908070862	0.000960144586479	5.64790933223e-05
1261	G	52916	30	7	13	52866	0.000566936276363	0.000132285131151	0.000245672386424	0.999055106206
1262	G	53270	30	16	1	53223	0.000563168762906	0.00030035667355	1.87722920969e-05	0.999117702271
1263	T	53159	13	53095	40	11	0.000244549370756	0.998796064636	0.000752459602325	0.000206926390639
1264	T	53142	5	53077	56	4	9.40875390463e-05	0.998776861992	0.00105378043732	7.52700312371e-05
1265	G	53044	47	18	1	52978	0.000886056858457	0.000339340924515	1.88522735842e-05	0.998755749943
1266	T	52700	6	52609	71	14	0.00011385199241	0.998273244782	0.00134724857685	0.000265654648956
1267	T	53390	2	53330	55	3	3.74601985391e-05	0.998876194044	0.00103015545982	5.61902978086e-05
1268	A	53618	53570	18	1	29	0.999104778246	0.000335708157708	1.8650453206e-05	0.000540863142974
1269	T	54302	13	54254	34	1	0.000239401863651	0.999116054657	0.000626127951088	1.84155279732e-05
1270	A	53987	53968	2	2	15	0.999648063423	3.70459555078e-05	3.70459555078e-05	0.000277844666309
1271	A	54717	54676	11	5	25	0.999250689914	0.000201034413436	9.13792788347e-05	0.000456896394174
1272	T	54136	7	54060	63	6	0.000129303975174	0.99859612827	0.00116373577656	0.00011083197872
1273	G	51703	85	9	5	51604	0.00164400518345	0.000174071137071	9.67061872619e-05	0.998085217492
1274	C	51640	72	171	51392	5	0.0013942680093	0.00331138652208	0.995197521301	9.68241673122e-05
1275	A	51935	51733	11	5	186	0.996110522769	0.000211803215558	9.627418889e-05	0.00358139982671
1276	G	51370	102	24	6	51238	0.00198559470508	0.000467198754137	0.000116799688534	0.997430406852
1277	C	50002	38	71	49890	3	0.000759969601216	0.00141994320227	0.997760089596	5.9997600096e-05
1278	A	50567	50542	3	0	22	0.999505606423	5.93272292206e-05	0	0.000435066347618
1279	A	51138	51116	4	2	16	0.999569791544	7.82197191912e-05	3.91098595956e-05	0.000312878876765
1280	A	51127	51025	7	2	93	0.998004968021	0.000136913959356	3.91182741017e-05	0.00181899974573
1281	T	51163	7	51124	31	1	0.00013681762211	0.999237730391	0.0006059066122	1.95453745871e-05
1282	G	50722	27	137	5	50553	0.000532313394582	0.00270099759473	9.85765545523e-05	0.996668112456
1283	T	49870	7	49805	56	2	0.000140364948867	0.998696611189	0.00112291959094	4.01042711049e-05
1284	A	50108	50034	5	3	66	0.99852318991	9.97844655544e-05	5.98706793326e-05	0.00131715494532
1285	A	50186	50130	1	2	53	0.998884150958	1.99258757422e-05	3.98517514845e-05	0.00105607141434
1286	A	50497	50469	8	5	15	0.999445511615	0.000158425252985	9.90157831158e-05	0.000297047349347
1287	T	50394	3	50370	20	1	5.95308965353e-05	0.999523752828	0.000396872643569	1.98436321784e-05
1288	T	50325	5	50302	18	0	9.93541977149e-05	0.999542970691	0.000357675111773	0
1289	T	49987	2	49934	49	2	4.00104027047e-05	0.998939724328	0.000980254866265	4.00104027047e-05
1290	T	49908	8	49821	74	5	0.000160294942695	0.998256792498	0.00148272821992	0.000100184339184
1291	C	49726	25	127	49564	10	0.000502755097937	0.00255399589752	0.996742146965	0.000201102039175
1292	C	50721	13	18	50683	7	0.000256304094951	0.000354882593009	0.999250803415	0.000138009897281
1293	A	51327	51282	10	7	28	0.999123268455	0.000194829232178	0.000136380462525	0.000545521850098
1294	T	51397	3	51354	38	2	5.83691655155e-05	0.999163375294	0.000739342763196	3.89127770103e-05
1295	T	50776	9	50716	51	0	0.00017724909406	0.998818339373	0.00100441153301	0
1296	T	50697	4	50670	22	1	7.89001321577e-05	0.999467424108	0.000433950726867	1.97250330394e-05
1297	A	50916	50886	9	3	18	0.999410794249	0.000176761725194	5.89205750648e-05	0.000353523450389
1298	A	51190	51143	8	5	34	0.999081851924	0.00015628052354	9.76753272123e-05	0.000664192225044
1299	T	51029	6	50963	58	2	0.000117580199494	0.998706617806	0.00113660859511	3.91933998315e-05
1300	G	49589	32	59	6	49492	0.000645304402186	0.00118977999153	0.00012099457541	0.998043921031
1301	A	48820	48702	10	11	97	0.997582957804	0.000204834084392	0.000225317492831	0.0019868906186
1302	C	50066	43	49	49965	9	0.000858866296489	0.000978708105301	0.997982662885	0.000179762713219
1303	T	49702	17	49550	134	1	0.000342038549757	0.996941772967	0.00269606856867	2.01199146916e-05
1304	G	49826	45	73	1	49707	0.000903142937422	0.00146509854293	2.00698430538e-05	0.997611688677
1305	T	49087	17	49018	49	3	0.000346323873938	0.998594332512	0.000998227636645	6.11159777538e-05
1306	A	47100	47019	17	5	59	0.998280254777	0.00036093418259	0.000106157112527	0.00125265392781
1307	C	47335	64	74	47190	7	0.00135206506813	0.00156332523503	0.99693672758	0.000147882116827
1308	C	47225	67	28	47127	3	0.00141874007411	0.000592906299629	0.997924827951	6.35256749603e-05
1309	A	48117	48026	11	4	76	0.998108776524	0.000228609431178	8.31307022466e-05	0.00157948334269
1310	A	51409	51382	8	7	12	0.999474800132	0.000155614775623	0.00013616292867	0.000233422163434
1311	T	50908	8	50882	17	1	0.000157146224562	0.99948927477	0.000333935727194	1.96432780702e-05
1312	A	51103	51079	12	2	10	0.999530360253	0.000234819873589	3.91366455981e-05	0.000195683227991
1313	A	51021	50997	2	0	22	0.999529605457	3.91995452853e-05	0	0.000431194998138
1314	A	51789	51765	2	6	16	0.999536581127	3.86182393945e-05	0.000115854718183	0.000308945915156
1315	A	52030	52004	4	6	16	0.999500288295	7.68787238132e-05	0.00011531808572	0.000307514895253
1316	A	52064	52032	16	4	12	0.99938537185	0.000307314074985	7.68285187462e-05	0.000230485556238
1317	T	52061	4	52007	42	8	7.68329459672e-05	0.998962755229	0.000806745932656	0.000153665891934
1318	T	51301	7	51268	25	1	0.000136449581879	0.999356737685	0.000487319935284	1.94927974114e-05
1319	T	51434	5	51410	16	3	9.72119609597e-05	0.999533382587	0.000311078275071	5.83271765758e-05
1320	A	51409	51398	2	1	8	0.999786029684	3.89036939057e-05	1.94518469529e-05	0.000155614775623
1321	A	51666	51645	6	4	11	0.999593543142	0.000116130530717	7.7420353811e-05	0.00021290597298
1322	T	51604	6	51578	18	2	0.000116270056585	0.999496163088	0.000348810169754	3.87566855283e-05
1323	T	51776	14	51741	18	3	0.000270395550062	0.999324011125	0.000347651421508	5.79419035847e-05
1324	T	51481	4	51446	28	3	7.76985684039e-05	0.999320137526	0.000543889978827	5.82739263029e-05
1325	G	48955	11	77	4	48863	0.000224696149525	0.00157287304668	8.17076907364e-05	0.998120723113
1326	G	49758	11	35	2	49710	0.000221069978697	0.000703404477672	4.01945415813e-05	0.999035331002
1327	A	49700	49638	13	0	49	0.998752515091	0.000261569416499	0	0.000985915492958
1328	T	50597	10	50555	31	1	0.000197640176295	0.99916991126	0.000612684546515	1.97640176295e-05
1329	T	50037	6	49990	38	3	0.000119911265663	0.999060695086	0.000759438015868	5.99556328317e-05
1330	G	50141	12	12	6	50111	0.000239325103209	0.000239325103209	0.000119662551604	0.999401687242
1331	A	49798	49690	6	1	101	0.997831238202	0.000120486766537	2.00811277561e-05	0.00202819390337
1332	A	51556	51463	11	2	80	0.99819613624	0.000213360229653	3.87927690279e-05	0.00155171076111
1333	G	51971	13	12	3	51943	0.000250139500875	0.000230898000808	5.7724500202e-05	0.999461237998
1334	A	51677	51594	7	2	74	0.998393869613	0.000135456779612	3.87019370319e-05	0.00143197167018
1335	A	51587	51497	7	3	80	0.998255374416	0.000135693100975	5.81541861322e-05	0.00155077829686
1336	G	51445	31	6	1	51407	0.000602585285256	0.00011662941005	1.94382350083e-05	0.99926134707
1337	C	51607	33	62	51507	5	0.000639448136881	0.00120138740868	0.998062278373	9.68860813456e-05
1338	T	50829	35	50731	59	4	0.000688583289067	0.998071966791	0.00116075468728	7.86952330363e-05
1339	G	51513	43	21	6	51443	0.000834740745055	0.000407664084794	0.000116475452798	0.998641119717
1340	G	50786	33	22	7	50724	0.000649785373922	0.000433190249281	0.000137833261135	0.998779191116
1341	T	50452	19	50348	76	9	0.000376595575993	0.997938634742	0.00150638230397	0.000178387378102
1342	A	50836	50790	3	1	42	0.999095129436	5.90132976631e-05	1.9671099221e-05	0.000826186167283
1343	A	52151	52107	4	7	33	0.99915629614	7.67003509041e-05	0.000134225614082	0.000632777894959
1344	C	52023	36	12	51972	3	0.00069200161467	0.00023066720489	0.999019664379	5.76668012225e-05
1345	T	50759	14	50667	72	6	0.000275813156288	0.998187513544	0.00141846766091	0.000118205638409
1346	T	50692	6	50637	47	2	0.000118361871696	0.998915016176	0.00092716799495	3.94539572319e-05
1347	T	49917	6	49830	75	6	0.000120199531222	0.998257106797	0.00150249414027	0.000120199531222
1348	G	49345	31	12	7	49295	0.000628229810518	0.000243185733104	0.00014185834431	0.998986726112
1349	G	50357	14	7	8	50328	0.000278014973092	0.000139007486546	0.00015886569891	0.999424111841
1350	T	50064	12	49913	135	4	0.000239693192713	0.996983860658	0.00269654841802	7.98977309044e-05
1351	C	49966	84	21	49858	3	0.00168114317736	0.00042028579434	0.997838530201	6.00408277629e-05
1352	A	50527	50447	1	2	77	0.998416688107	1.97913986581e-05	3.95827973163e-05	0.00152393769668
1353	A	51556	51483	9	9	55	0.99858406393	0.000174567460625	0.000174567460625	0.00106680114827
1354	C	51493	22	22	51444	5	0.000427242537821	0.000427242537821	0.999048414348	9.71005767774e-05
1355	A	51324	51262	14	4	44	0.998791988154	0.000272776868522	7.7936248149e-05	0.000857298729639
1356	A	51876	51797	7	7	65	0.99847713779	0.000134937157838	0.000134937157838	0.00125298789421
1357	G	52385	13	57	0	52315	0.000248162641978	0.0010880977379	0	0.99866373962
1358	T	52413	8	52319	81	5	0.000152633888539	0.99820655181	0.00154541812146	9.53961803369e-05
1359	T	52208	2	52180	25	1	3.83083052406e-05	0.999463683727	0.000478853815507	1.91541526203e-05
1360	A	52254	52217	10	1	26	0.999291920236	0.000191372909251	1.91372909251e-05	0.000497569564053
1361	A	51739	51657	11	6	65	0.998415122055	0.000212605577997	0.000115966678908	0.00125630568817
1362	T	51958	5	51886	63	4	9.6231571654e-05	0.998614265368	0.00121251780284	7.69852573232e-05
1363	C	52447	20	28	52395	4	0.000381337350087	0.000533872290121	0.99900852289	7.62674700174e-05
1364	A	52551	52490	7	2	52	0.99883922285	0.000133203935225	3.80582672071e-05	0.000989514947384
1365	A	53890	53850	11	5	24	0.999257747263	0.000204119502691	9.27815921321e-05	0.000445351642234
1366	T	53614	8	53577	25	4	0.00014921475734	0.999309881747	0.000466296116686	7.46073786698e-05
1367	T	54029	3	54009	14	3	5.55257361787e-05	0.999629828425	0.000259120102167	5.55257361787e-05
1368	T	53432	5	53411	14	2	9.35768827669e-05	0.999606977092	0.000262015271747	3.74307531068e-05
1369	A	53198	53161	11	0	26	0.999304485131	0.000206774690778	0	0.000488740178202
1370	A	53273	53244	7	3	19	0.999455634186	0.000131398644717	5.63137048786e-05	0.000356653464231
1371	A	54256	54165	9	4	78	0.998322766146	0.000165880271306	7.37245650251e-05	0.00143762901799
1372	G	53807	68	20	5	53714	0.00126377608861	0.000371698849592	9.2924712398e-05	0.998271600349
1373	C	53490	22	72	53394	2	0.000411291830249	0.0013460459899	0.998205272013	3.73901663862e-05
1374	A	54240	54194	8	3	35	0.999151917404	0.000147492625369	5.53097345133e-05	0.000645280235988
1375	A	56664	56612	13	3	36	0.999082309756	0.000229422561062	5.29436679373e-05	0.000635324015248
1376	T	57297	7	57239	46	5	0.000122170445224	0.998987730597	0.000802834354329	8.72646037314e-05
1377	T	57314	11	57247	51	5	0.000191925184074	0.998831001152	0.000889834944342	8.72387200335e-05
1378	T	56221	2	56189	25	5	3.55738958752e-05	0.999430817666	0.00044467369844	8.8934739688e-05
1379	G	53195	25	33	2	53135	0.000469968982047	0.000620359056302	3.75975185638e-05	0.998872074443
1380	T	53216	8	53114	87	7	0.000150330727601	0.998083283223	0.00163484666266	0.000131539386651
1381	T	53031	9	52956	63	3	0.000169712055213	0.998585732873	0.00118798438649	5.6570685071e-05
1382	C	54170	36	25	54107	2	0.000664574487724	0.000461510060919	0.998836994646	3.69208048735e-05
1383	T	54076	10	53974	84	8	0.000184924920482	0.998113765811	0.00155336933205	0.000147939936386
1384	G	54084	86	35	9	53954	0.00159011907403	0.000647141483618	0.000166407810073	0.997596331632
1385	G	54037	27	12	3	53995	0.000499657641986	0.000222070063105	5.55175157762e-05	0.999222754779
1386	A	54057	53931	10	1	115	0.997669127033	0.000184989918049	1.84989918049e-05	0.00212738405757
1387	C	54821	33	33	54751	4	0.000601959103263	0.000601959103263	0.998723117054	7.29647397895e-05
1388	A	54979	54929	4	1	45	0.999090561851	7.27550519289e-05	1.81887629822e-05	0.0008184943342
1389	A	57696	57636	7	6	47	0.998960066556	0.000121325568497	0.000103993344426	0.000814614531337
1390	A	57271	57155	13	11	92	0.997974542089	0.000226990972744	0.000192069284629	0.00160639765326
1391	C	57581	142	31	57406	2	0.00246609124538	0.000538372032441	0.996960803043	3.47336795123e-05
1392	A	57923	57877	7	2	37	0.999205842239	0.00012085009409	3.45285983116e-05	0.000638779068764
1393	A	58259	58214	8	2	35	0.999227587154	0.000137317839304	3.43294598259e-05	0.000600765546954
1394	T	58540	17	58451	65	7	0.000290399726683	0.998479672019	0.00111035189614	0.000119576358046
1395	T	57624	13	57578	31	2	0.000225600444259	0.999201721505	0.000537970290157	3.47077606553e-05
1396	A	57170	57083	7	1	79	0.998478222844	0.000122441840126	1.74916914466e-05	0.00138184362428
1397	G	56692	15	11	7	56659	0.000264587596133	0.000194030903831	0.000123474211529	0.999417907289
1398	A	56436	56381	3	1	51	0.999025444752	5.31575590049e-05	1.7719186335e-05	0.000903678503083
1399	A	57263	57195	5	5	58	0.998812496726	8.73164172328e-05	8.73164172328e-05	0.0010128704399
1400	T	57662	13	57624	20	5	0.000225451770664	0.999340987132	0.000346848877944	8.6712219486e-05
1401	T	56179	6	56115	54	4	0.00010680147386	0.998860784279	0.000961213264743	7.12009825736e-05
1402	G	55744	23	93	7	55621	0.000412600459242	0.00166834098737	0.000125574052813	0.997793484501
1403	A	55854	55780	3	7	64	0.99867511727	5.3711462026e-05	0.000125326744727	0.00114584452322
1404	T	55874	22	55778	70	4	0.000393743064753	0.998281848445	0.0012528188424	7.15896481369e-05
1405	C	55692	178	23	55483	8	0.00319615025497	0.000412985707103	0.996247216835	0.000143647202471
1406	A	55512	55446	1	23	42	0.998811067877	1.80141230725e-05	0.000414324830667	0.000756593169045
1407	A	55830	55788	14	3	25	0.999247716282	0.000250761239477	5.37345513165e-05	0.000447787927637
1408	A	55022	54984	6	4	28	0.999309367162	0.000109047290175	7.26981934499e-05	0.000508887354149
1409	A	55149	55093	8	7	41	0.998984569077	0.0001450615605	0.000126928865437	0.000743440497561
1410	A	55166	55063	7	6	90	0.998132907951	0.000126889750934	0.000108762643657	0.00163143965486
1411	G	55000	25	24	3	54948	0.000454545454545	0.000436363636364	5.45454545455e-05	0.999054545455
1412	G	53879	19	9	3	53848	0.000352642031218	0.000167040962156	5.56803207186e-05	0.999424636686
1413	T	53521	50	53367	91	13	0.000934212738925	0.997122624764	0.00170026718484	0.00024289531212
1414	A	53819	53764	12	1	42	0.998978056077	0.000222969583233	1.85807986027e-05	0.000780393541314
1415	A	54065	53970	7	2	86	0.998242855822	0.000129473781559	3.69925090169e-05	0.00159067788773
1416	A	55074	54901	20	1	152	0.996858771834	0.000363147764826	1.81573882413e-05	0.00275992301267
1417	G	55847	12	15	6	55814	0.00021487277741	0.000268590971762	0.000107436388705	0.999409099862
1418	G	54646	11	6	4	54625	0.000201295611756	0.000109797606412	7.31984042748e-05	0.999615708378
1419	A	54496	54422	3	6	65	0.998642102173	5.50499119201e-05	0.00011009982384	0.0011927480916
1420	A	55067	54981	11	2	73	0.998438266112	0.000199756660069	3.63193927398e-05	0.001325657835
1421	G	55919	99	19	5	55796	0.00177041792593	0.000339777177703	8.94150467641e-05	0.99780038985
1422	T	55412	15	55353	40	4	0.000270699487476	0.998935248683	0.000721865299935	7.21865299935e-05
1423	A	55598	55536	2	3	57	0.998884851973	3.5972516997e-05	5.39587754955e-05	0.00102521673441
1424	A	55570	55475	8	7	80	0.998290444484	0.000143962569732	0.000125967248515	0.00143962569732
1425	G	54916	61	8	3	54844	0.00111078738437	0.000145677034016	5.46288877558e-05	0.998688906694
1426	C	54385	80	59	54242	4	0.00147099384021	0.00108485795716	0.997370598511	7.35496920107e-05
1427	A	55018	54983	4	2	29	0.99936384456	7.27034788615e-05	3.63517394307e-05	0.000527100221746
1428	A	55111	55012	56	6	37	0.998203625411	0.00101613108091	0.00010887118724	0.000671372321315
1429	A	55190	55152	7	2	29	0.999311469469	0.00012683457148	3.62384489944e-05	0.000525457510419
1430	T	54615	11	54572	29	3	0.000201409869084	0.999212670512	0.000530989654857	5.49299642955e-05
1431	T	54290	2	54236	49	3	3.68391969055e-05	0.999005341684	0.000902560324185	5.52587953583e-05
1432	G	53396	27	10	4	53355	0.000505655854371	0.000187279946063	7.49119784254e-05	0.999232152221
1433	A	53065	52989	3	1	72	0.998567794215	5.65344388957e-05	1.88448129652e-05	0.0013568265335
1434	A	52703	52605	7	13	78	0.99814052331	0.000132819763581	0.000246665275222	0.00147999165133
1435	C	53001	25	51	52921	4	0.000471689213411	0.000962245995359	0.998490594517	7.54702741458e-05
1436	C	52303	20	20	52259	4	0.000382387243562	0.000382387243562	0.999158748064	7.64774487123e-05
1437	A	52407	52352	1	5	49	0.998950521877	1.90814204209e-05	9.54071021047e-05	0.000934989600626
1438	A	53022	52994	3	3	22	0.999471917317	5.65802874279e-05	5.65802874279e-05	0.000414922107804
1439	C	53271	14	16	53239	2	0.000262807155863	0.000300351035272	0.999399297929	3.75438794091e-05
1440	T	51773	15	51660	94	4	0.000289726305217	0.997817395167	0.00181561817936	7.72603480579e-05
1441	C	52588	13	8	52563	4	0.00024720468548	0.000152125960295	0.999524606374	7.60629801476e-05
1442	C	52779	28	73	52675	3	0.000530514030201	0.00138312586445	0.998029519316	5.68407889502e-05
1443	A	53201	53124	12	4	61	0.998552658785	0.000225559669931	7.51865566437e-05	0.00114659498882
1444	G	52116	136	36	0	51944	0.00260956328191	0.000690766751094	0	0.996699669967
1445	T	50898	12	50843	40	3	0.000235765648945	0.998919407442	0.000785885496483	5.89414122362e-05
1446	A	51337	51312	5	2	18	0.999513021797	9.73956405711e-05	3.89582562285e-05	0.000350624306056
1447	A	52435	52373	4	2	56	0.998817583675	7.62849241919e-05	3.81424620959e-05	0.00106798893869
1448	T	52388	8	52336	42	2	0.000152706726731	0.999007406276	0.000801710315339	3.81766816828e-05
1449	T	52119	6	52071	39	3	0.000115121165026	0.99907903068	0.00074828757267	5.75605825131e-05
1450	A	52073	52051	2	2	18	0.999577516179	3.84076200718e-05	3.84076200718e-05	0.000345668580646
1451	T	51125	12	51029	78	6	0.000234718826406	0.998122249389	0.00152567237164	0.000117359413203
1452	G	50490	39	25	3	50423	0.000772430184195	0.000495147553971	5.94177064765e-05	0.998673004555
1453	A	50210	50084	9	4	113	0.997490539733	0.00017924716192	7.96654052977e-05	0.00225054769966
1454	C	50658	93	21	50537	7	0.00183584034111	0.000414544593154	0.997611433535	0.000138181531051
1455	A	51592	51542	1	3	46	0.999030857497	1.93828500543e-05	5.81485501628e-05	0.000891611102497
1456	A	51178	51145	8	3	22	0.999355191684	0.000156317167533	5.86189378248e-05	0.000429872210716
1457	C	51827	84	11	51729	3	0.00162077681517	0.000212244582939	0.998109093716	5.78848862562e-05
1458	T	49417	6	49355	53	3	0.000121415707145	0.998745371026	0.00107250541312	6.07078535727e-05
1459	A	49782	49754	1	3	24	0.999437547708	2.00875818569e-05	6.02627455707e-05	0.000482101964566
1460	A	50995	50932	10	4	49	0.998764584763	0.000196097656633	7.84390626532e-05	0.000960878517502
1461	T	50359	8	50333	16	2	0.000158859389583	0.999483706984	0.000317718779166	3.97148473957e-05
1462	G	49750	50	55	2	49643	0.00100502512563	0.00110552763819	4.02010050251e-05	0.997849246231
1463	A	49369	49318	4	1	46	0.998966963074	8.10225040005e-05	2.02556260001e-05	0.000931758796006
1464	A	50048	50004	11	0	33	0.99912084399	0.000219789002558	0	0.000659367007673
1465	A	50467	50415	4	1	47	0.998969623715	7.92597142687e-05	1.98149285672e-05	0.000931301642658
1466	A	50521	50471	6	3	41	0.999010312543	0.000118762494804	5.93812474021e-05	0.000811543714495
1467	T	50731	5	50701	21	4	9.85590664485e-05	0.999408645601	0.000413948079084	7.88472531588e-05
1468	A	49916	49875	4	1	36	0.999178620082	8.0134626172e-05	2.0033656543e-05	0.000721211635548
1469	T	49550	6	49504	38	2	0.000121089808274	0.999071644803	0.000766902119072	4.03632694248e-05
1470	A	49245	49139	2	3	101	0.997847497208	4.06132602295e-05	6.09198903442e-05	0.00205096964159
1471	A	50550	50460	7	5	78	0.99821958457	0.000138476755687	9.89119683482e-05	0.00154302670623
1472	C	50495	355	13	50125	2	0.00703039904941	0.000257451232795	0.992672541836	3.96078819685e-05
1473	A	50939	50908	3	1	27	0.999391428964	5.88939712205e-05	1.96313237402e-05	0.000530045740984
1474	A	51158	51133	5	4	16	0.999511317878	9.77364244106e-05	7.81891395285e-05	0.000312756558114
1475	T	51143	10	51093	36	4	0.000195530180083	0.9990223491	0.0007039086483	7.82120720333e-05
1476	T	50822	7	50772	38	5	0.000137735626304	0.999016174098	0.000747707685648	9.83825902168e-05
1477	G	50970	25	28	7	50910	0.000490484598784	0.000549342750638	0.000137335687659	0.998822836963
1478	T	51171	34	51000	125	12	0.000664438842313	0.99665826347	0.00244278986144	0.000234507826699
1479	G	51254	14	24	2	51214	0.000273149412729	0.000468256136106	3.90213446755e-05	0.999219573106
1480	A	51012	50804	13	2	193	0.995922528033	0.000254841997961	3.92064612248e-05	0.00378342350819
1481	G	51777	13	16	4	51744	0.000251076732912	0.000309017517431	7.72543793576e-05	0.99936265137
1482	A	51893	51801	7	3	82	0.998227121192	0.000134892952807	5.78112654886e-05	0.00158017459002
1483	A	52715	52695	5	3	12	0.999620601347	9.48496632837e-05	5.69097979702e-05	0.000227639191881
1484	T	53392	5	53367	15	5	9.36469883129e-05	0.999531765058	0.000280940964939	9.36469883129e-05
1485	T	53581	10	53532	32	7	0.000186633321513	0.999085496725	0.000597226628842	0.000130643325059
1486	G	52656	132	21	6	52497	0.00250683682771	0.000398814949863	0.000113947128532	0.996980401094
1487	G	52828	28	10	3	52787	0.000530021958053	0.000189293556447	5.67880669342e-05	0.999223896419
1488	A	53464	53358	6	5	95	0.998017357474	0.000112225048631	9.3520873859e-05	0.00177689660332
1489	T	53825	9	53778	35	3	0.000167208546215	0.999126799814	0.000650255457501	5.57361820715e-05
1490	G	53952	28	13	4	53907	0.000518979833926	0.000240954922894	7.41399762752e-05	0.999165925267
1491	T	53570	15	53447	99	9	0.000280007466866	0.997703938772	0.00184804928131	0.000168004480119
1492	G	53364	23	5	2	53334	0.00043100217375	9.36961247283e-05	3.74784498913e-05	0.999437823252
1493	A	53135	53026	6	5	98	0.997948621436	0.000112919920956	9.409993413e-05	0.00184435870895
1494	A	53345	53248	9	2	86	0.998181647765	0.000168713094011	3.7491798669e-05	0.00161214734277
1495	G	54013	12	6	1	53994	0.000222168737156	0.000111084368578	1.85140614297e-05	0.999648232833
1496	A	53930	53873	2	3	52	0.998943074356	3.70851103282e-05	5.56276654923e-05	0.000964212868533
1497	A	53772	53724	3	0	45	0.999107342111	5.5791118054e-05	0	0.00083686677081
1498	A	53375	53234	9	3	129	0.997358313817	0.000168618266979	5.6206088993e-05	0.0024168618267
1499	G	53777	30	5	3	53739	0.000557859307883	9.29765513138e-05	5.57859307883e-05	0.99929337821
1500	A	52470	52286	15	22	147	0.996493234229	0.000285877644368	0.00041928721174	0.00280160091481
1501	C	53439	36	19	53380	4	0.000673665300623	0.000355545575329	0.998895937424	7.48517000692e-05
1502	C	54504	24	54	54422	4	0.000440334654337	0.000990752972259	0.998495523264	7.33891090562e-05
1503	T	53479	16	53336	113	14	0.000299182856822	0.997326053217	0.00211297892631	0.00026178499972
1504	G	53255	34	22	3	53196	0.00063843770538	0.00041310675054	5.633273871e-05	0.998892122805
1505	A	53426	53358	3	2	63	0.99872721147	5.61524351439e-05	3.74349567626e-05	0.00117920113802
1506	A	53694	53615	6	6	67	0.998528699668	0.000111744328975	0.000111744328975	0.00124781167356
1507	C	53695	23	29	53641	2	0.000428345283546	0.000540087531428	0.998994319769	3.72474159605e-05
1508	A	54432	54390	4	1	37	0.999228395062	7.34861845973e-05	1.83715461493e-05	0.000679747207525
1509	T	54243	19	54151	67	6	0.0003502756116	0.998303928618	0.00123518241985	0.000110613351031
1510	A	53414	53376	8	3	27	0.999288576029	0.00014977346763	5.61650503613e-05	0.000505485453252
1511	C	53564	16	64	53479	5	0.000298708087521	0.00119483235009	0.998413113285	9.33462773505e-05
1512	A	52972	52891	5	4	72	0.998470890282	9.43894887865e-05	7.55115910292e-05	0.00135920863853
1513	C	51676	40	61	51574	1	0.000774053719328	0.00118043192198	0.998026163016	1.93513429832e-05
1514	A	51741	51709	1	1	30	0.999381534953	1.93270327207e-05	1.93270327207e-05	0.00057981098162
1515	A	51445	51384	3	7	51	0.998814267664	5.83147050248e-05	0.000136067645058	0.000991349985421
1516	C	50452	20	34	50394	4	0.000396416395782	0.00067390787283	0.998850392452	7.92832791564e-05
1517	C	50405	25	21	50358	1	0.000495982541415	0.000416625334788	0.999067552822	1.98393016566e-05
1518	A	50884	50857	0	6	21	0.999469381338	0	0.000117915258234	0.00041270340382
1519	A	52165	52129	6	0	30	0.999309882105	0.00011501964919	0	0.00057509824595
1520	T	52554	15	52496	43	0	0.000285420710127	0.998896373254	0.000818206035697	0
1521	A	52580	52538	7	3	32	0.999201217193	0.000133130467859	5.70559147965e-05	0.000608596424496
1522	A	53085	53019	7	0	59	0.998756710935	0.000131863991711	0	0.001111425073
1523	G	52845	5	4	1	52835	9.46163307787e-05	7.5693064623e-05	1.89232661557e-05	0.999810767338
1524	A	51614	51463	5	9	137	0.997074437168	9.687294145e-05	0.00017437129461	0.00265431859573
1525	G	52295	15	3	2	52275	0.000286834305383	5.73668610766e-05	3.82445740511e-05	0.999617554259
1526	A	55305	55179	5	5	116	0.99772172498	9.04077389025e-05	9.04077389025e-05	0.00209745954254
1527	C	56500	33	33	56431	3	0.00058407079646	0.00058407079646	0.998778761062	5.30973451327e-05
1528	A	56189	56021	12	8	148	0.997010090943	0.000213564932638	0.000142376621759	0.00263396750254
1529	G	55055	12	11	6	55026	0.000217963854327	0.0001998001998	0.000108981927164	0.999473254019
1530	A	54892	54818	3	2	69	0.998651898273	5.46527727173e-05	3.64351818116e-05	0.0012570137725
1531	A	55262	55193	8	1	60	0.99875140241	0.000144764937932	1.80956172415e-05	0.00108573703449
1532	T	55413	7	55369	35	2	0.000126324147763	0.9992059625	0.000631620738816	3.60926136466e-05
1533	G	55076	106	13	1	54956	0.00192461326167	0.000236037475488	1.81567288837e-05	0.997821192534
1534	T	55045	10	54930	101	4	0.000181669543101	0.997910800254	0.00183486238532	7.26678172404e-05
1535	T	54795	4	54701	89	1	7.29993612556e-05	0.99828451501	0.00162423578794	1.82498403139e-05
1536	G	55228	26	8	6	55188	0.000470775693489	0.000144854059535	0.000108640544651	0.999275729702
1537	A	55252	55147	6	5	94	0.998099616303	0.000108593354087	9.04944617389e-05	0.00170129588069
1538	A	56137	56038	9	2	88	0.998236457239	0.000160322069224	3.56271264941e-05	0.00156759356574
1539	C	57656	102	36	57515	3	0.00176911336201	0.000624392951297	0.997554460941	5.20327459414e-05
1540	A	57448	57409	7	1	31	0.999321125191	0.000121849324607	1.74070463724e-05	0.000539618437544
1541	T	57266	8	57205	50	3	0.000139698948765	0.998934795516	0.000873118429784	5.2387105787e-05
1542	C	56543	18	31973	24550	2	0.000318341792972	0.565463452594	0.434182834303	3.53713103302e-05
1543	A	55993	55864	3	4	122	0.997696140589	5.35781258372e-05	7.14375011162e-05	0.00217884378404
1544	A	56732	56663	13	4	52	0.9987837552	0.000229147571036	7.05069449341e-05	0.000916590284143
1545	G	57038	9	10	2	57017	0.000157789543813	0.000175321715348	3.50643430695e-05	0.999631824398
1546	T	56959	10	56899	46	4	0.000175564880001	0.99894661072	0.000807598448006	7.02259520006e-05
1547	T	56536	1	56510	23	2	1.7687844913e-05	0.999540116032	0.000406820432998	3.5375689826e-05
1548	A	56345	56284	5	3	53	0.998917383974	8.87390185465e-05	5.32434111279e-05	0.000940633596592
1549	G	57434	98	6	13	57317	0.00170630636905	0.000104467736881	0.000226346763241	0.997962879131
1550	T	57131	18	57051	59	3	0.000315065376066	0.99859970944	0.00103271428821	5.25108960109e-05
1551	A	58981	58909	14	2	56	0.9987792679	0.000237364575033	3.39092250047e-05	0.000949458300131
1552	T	59424	3	59327	89	5	5.04846526656e-05	0.998367662897	0.00149771136241	8.4141087776e-05
1553	G	58723	170	24	2	58527	0.00289494746522	0.000408698465678	3.40582054732e-05	0.996662295864
1554	T	57806	10	57736	53	7	0.000172992422932	0.998789053039	0.000916859841539	0.000121094696052
1555	A	57857	57808	2	0	47	0.999153084329	3.45679865876e-05	0	0.000812347684809
1556	A	58361	58260	9	3	89	0.998269392231	0.000154212573465	5.14041911551e-05	0.00152499100427
1557	G	58561	62	4	1	58494	0.00105872509008	6.83048445211e-05	1.70762111303e-05	0.998855893854
1558	C	58122	94	39	57987	2	0.00161728777399	0.000671002374316	0.997677299474	3.44103781701e-05
1559	T	57290	8	57185	93	4	0.000139640425903	0.99816721941	0.00162331995113	6.98202129516e-05
1560	T	57335	4	57269	53	9	6.97654137961e-05	0.998848870672	0.000924391732798	0.000156972181041
1561	C	57218	76	20	57114	8	0.00132825334685	0.000349540354434	0.998182390157	0.000139816141774
1562	C	57365	57	34	57270	4	0.000993637235248	0.000592695894709	0.998343937941	6.97289287893e-05
1563	A	57479	57371	9	4	95	0.998121052906	0.000156578924477	6.95906331008e-05	0.00165277753614
1564	G	57700	124	10	7	57559	0.00214904679376	0.000173310225303	0.000121317157712	0.997556325823
1565	G	57042	29	5	2	57006	0.000508397321272	8.76547105641e-05	3.50618842257e-05	0.999368886084
1566	A	56806	56694	4	2	106	0.998028377284	7.04150969968e-05	3.52075484984e-05	0.00186600007042
1567	G	58099	11	1	2	58085	0.000189332002272	1.72120002065e-05	3.44240004131e-05	0.999759031997
1568	A	57969	57795	36	5	133	0.996998395694	0.0006210215805	8.62529972917e-05	0.00229432972796
1569	C	59208	79	28	59099	2	0.00133427915147	0.000472909066342	0.998159032563	3.37792190245e-05
1570	T	58835	11	58731	89	4	0.000186963542109	0.998232344693	0.00151270502252	6.79867425852e-05
1571	T	57922	3	57850	62	7	5.17937916508e-05	0.998756949	0.00107040502745	0.000120852180519
1572	T	57965	4	57904	54	3	6.90071594928e-05	0.998947640818	0.000931596653153	5.17553696196e-05
1573	G	57852	15	8	3	57826	0.000259282306575	0.00013828389684	5.18564613151e-05	0.999550577335
1574	G	58135	76	3	0	58056	0.00130730196955	5.1604025114e-05	0	0.998641094005
1575	T	59645	8	59532	96	9	0.000134126917596	0.998105457289	0.00160952301115	0.000150892782295
1576	T	59843	5	59770	60	8	8.35519609645e-05	0.99878014137	0.00100262353157	0.000133683137543
1577	T	58639	1	58602	33	3	1.70534968195e-05	0.999369020618	0.000562765395044	5.11604904586e-05
1578	G	58396	71	13	1	58311	0.00121583670114	0.000222617987533	1.71244605795e-05	0.998544420851
1579	G	58647	140	3	3	58501	0.0023871638788	5.11535116886e-05	5.11535116886e-05	0.997510529098
1580	T	58365	11	58307	40	7	0.000188469116765	0.999006253748	0.000685342242782	0.000119934892487
1581	T	57576	7	57503	58	8	0.000121578435459	0.998732110602	0.00100736417952	0.000138946783382
1582	G	58419	26	7	4	58382	0.000445060682312	0.000119824029853	6.84708742019e-05	0.999366644414
1583	A	58405	58292	18	2	93	0.998065234141	0.000308192791713	3.42436435237e-05	0.00159232942385
1584	T	58577	160	25274	33136	7	0.00273144749646	0.431466275159	0.565682776516	0.00011950082797
1585	A	58747	58679	4	10	54	0.998842494085	6.80885832468e-05	0.000170221458117	0.000919195873832
1586	A	58673	58637	10	1	25	0.999386429874	0.000170436146098	1.70436146098e-05	0.000426090365245
1587	A	58977	58888	5	4	80	0.998490937145	8.47788120793e-05	6.78230496634e-05	0.00135646099327
1588	G	57981	16	98	5	57862	0.000275952467188	0.00169020886152	8.62351459961e-05	0.997947603525
1589	A	58425	58335	3	1	86	0.998459563543	5.13478818999e-05	1.71159606333e-05	0.00147197261446
1590	A	58633	58544	10	6	73	0.998482083468	0.000170552419286	0.000102331451572	0.00124503266079
1591	G	58338	18	5	6	58309	0.000308546744832	8.570742912e-05	0.000102848914944	0.999502896911
1592	A	58246	58115	5	1	125	0.997750918518	8.58428046561e-05	1.71685609312e-05	0.0021460701164
1593	A	58436	58275	2	2	157	0.997244849066	3.42254774454e-05	3.42254774454e-05	0.00268669997946
1594	T	58029	17	57937	70	5	0.000292956969791	0.998414585811	0.00120629340502	8.61638146444e-05
1595	G	53975	135	10	1	53829	0.00250115794349	0.000185270958777	1.85270958777e-05	0.997295044002
1596	G	53373	177	8	3	53185	0.00331628351414	0.000149888520413	5.62081951549e-05	0.99647761977
1597	C	53507	26	100	53371	10	0.00048591773039	0.00186891434766	0.997458276487	0.000186891434766
1598	C	54641	97	16	54524	4	0.00177522373309	0.000292820409583	0.997858750755	7.32051023956e-05
1599	T	54809	9	54736	58	6	0.000164206608404	0.998668101954	0.00105822036527	0.000109471072269
1600	T	54258	6	54231	17	4	0.000110582771204	0.99950237753	0.000313317851745	7.37218474695e-05
1601	T	53966	5	53951	9	1	9.26509283623e-05	0.999722047215	0.000166771671052	1.85301856725e-05
1602	A	53548	53534	2	0	12	0.999738552327	3.7349667588e-05	0	0.000224098005528
1603	A	53781	53744	7	3	27	0.999312024693	0.000130157490564	5.57817816701e-05	0.000502036035031
1604	T	54323	5	54256	60	2	9.20420448061e-05	0.9987666366	0.00110450453767	3.68168179224e-05
1605	A	54514	54438	5	4	67	0.998605862714	9.17195582786e-05	7.33756466229e-05	0.00122904208093
1606	T	54308	4	54238	62	4	7.36539736319e-05	0.998711055461	0.00114163659129	7.36539736319e-05
1607	G	53622	59	7	5	53551	0.00110029465518	0.000130543433665	9.32453097609e-05	0.998675916601
1608	T	52266	15	52106	135	10	0.000286993456549	0.996938736463	0.00258294110894	0.000191328971033
1609	G	50968	85	1	2	50880	0.00166771307487	1.9620153822e-05	3.9240307644e-05	0.998273426464
1610	C	51197	55	82	51049	11	0.00107428169619	0.00160165634705	0.997109205618	0.000214856339239
1611	A	51847	51789	7	5	46	0.998881323895	0.000135012633325	9.64375952321e-05	0.000887225876136
1612	T	51987	7	51940	38	2	0.000134649046877	0.999095927828	0.000730951968761	3.84711562506e-05
1613	G	52558	29	5	2	52522	0.000551771376384	9.51329959283e-05	3.80531983713e-05	0.999315042429
1614	G	52463	113	2	7	52341	0.0021538989383	3.81221051026e-05	0.000133427367859	0.997674551589
1615	T	52412	5	52311	93	3	9.53980004579e-05	0.998072960391	0.00177440280852	5.72388002747e-05
1616	T	52292	5	52259	28	0	9.56169203702e-05	0.999368928326	0.000535454754073	0
1617	A	52536	52464	6	1	65	0.998629511192	0.00011420740064	1.90345667733e-05	0.00123724684026
1618	G	53878	11	4	3	53860	0.000204164965292	7.42418055607e-05	5.56813541705e-05	0.999665911875
1619	T	53178	8	53078	88	4	0.000150438151115	0.998119523111	0.00165481966227	7.52190755576e-05
1620	T	51157	5	51114	37	1	9.77383349297e-05	0.99915945032	0.00072326367848	1.95476669859e-05
1621	A	49801	49777	3	0	21	0.999518081966	6.02397542218e-05	0	0.000421678279553
1622	A	49784	49736	1	2	45	0.999035834806	2.00867748674e-05	4.01735497349e-05	0.000903904869034
1623	A	49426	49348	4	7	67	0.998421883219	8.09290656739e-05	0.000141625864929	0.00135556185004
1624	C	51599	191	22	51383	3	0.00370162212446	0.000426364852032	0.995813872362	5.81406616407e-05
1625	A	51699	51616	7	6	70	0.998394553086	0.000135399137314	0.000116056403412	0.00135399137314
1626	T	51155	9	51112	31	3	0.000175935881146	0.999159417457	0.00060600136839	5.86452937152e-05
1627	G	50581	30	12	1	50538	0.000593108084063	0.000237243233625	1.97702694688e-05	0.999149878413
1628	G	50139	83	14	3	50039	0.00165539799358	0.000279223757953	5.98336624185e-05	0.998005544586
1629	T	50216	5	50128	76	7	9.95698582125e-05	0.998247570495	0.00151346184483	0.000139397801498
1630	T	50615	6	50565	43	1	0.000118541934209	0.999012150548	0.000849550528499	1.97569890349e-05
1631	A	50821	50783	8	1	29	0.999252277602	0.000157415241731	1.96769052163e-05	0.000570630251274
1632	T	50850	3	50760	85	2	5.89970501475e-05	0.998230088496	0.00167158308751	3.9331366765e-05
1633	G	49740	42	3	6	49689	0.000844390832328	6.03136308806e-05	0.000120627261761	0.998974668275
1634	A	49659	49594	8	1	56	0.998691073119	0.000161098693087	2.01373366359e-05	0.00112769085161
1635	A	50753	50724	2	1	26	0.999428605206	3.94065375446e-05	1.97032687723e-05	0.00051228498808
1636	T	49535	13	49446	72	4	0.000262440698496	0.998203290603	0.00145351771475	8.07509841526e-05
1637	C	48769	55	12	48700	2	0.0011277655888	0.000246057946646	0.998585166807	4.10096577744e-05
1638	A	47905	47853	0	1	51	0.998914518318	0	2.08746477403e-05	0.00106460703476
1639	A	47837	47783	7	9	38	0.99887116667	0.000146330246462	0.000188138888308	0.000794364195079
1640	C	48334	11	30	48291	2	0.00022758306782	0.000620681094054	0.999110357099	4.13787396036e-05
1641	C	49232	7	121	49103	1	0.000142183945401	0.00245775105622	0.997379753006	2.03119922002e-05
1642	A	49686	49620	10	4	52	0.998671658012	0.000201263937528	8.05055750111e-05	0.00104657247514
1643	T	49610	8	49531	68	3	0.000161257810925	0.998407579117	0.00137069139286	6.0471679097e-05
1644	G	47924	168	10	2	47744	0.00350555045489	0.000208663717553	4.17327435106e-05	0.996244053084
1645	G	47363	98	10	12	47243	0.00206912568883	0.00021113527437	0.000253362329244	0.997466376708
1646	C	47584	10	56	47501	17	0.00021015467384	0.0011768661735	0.998255716207	0.000357262945528
1647	T	47540	5	47503	30	2	0.000105174589819	0.999221708035	0.000631047538915	4.20698359276e-05
1648	A	47309	47278	2	2	27	0.99934473356	4.227525418e-05	4.227525418e-05	0.00057071593143
1649	A	48599	48536	6	3	54	0.99870367703	0.000123459330439	6.17296652194e-05	0.00111113397395
1650	C	49394	6	13	49371	4	0.000121472243592	0.000263189861117	0.9995343564	8.09814957282e-05
1651	T	48702	6	48640	49	7	0.000123198225946	0.998726951665	0.00100611884522	0.000143731263603
1652	A	49134	49109	9	0	16	0.999491187365	0.000183172548541	0	0.000325640086295
1653	T	48717	6	48658	52	1	0.000123160293121	0.998788923784	0.00106738920705	2.05267155202e-05
1654	A	47933	47881	4	6	42	0.9989151524	8.34498153673e-05	0.000125174723051	0.000876223061356
1655	C	48019	12	43	47957	7	0.000249901080822	0.000895478872946	0.998708844416	0.00014577563048
1656	A	47229	47149	13	5	62	0.998306125474	0.000275254610515	0.00010586715789	0.00131275275784
1657	C	47557	1	20	47533	3	2.10273987005e-05	0.00042054797401	0.999495342431	6.30821961015e-05
1658	A	48253	48223	6	2	22	0.999378276998	0.000124344600336	4.14482001119e-05	0.000455930201231
1659	T	48126	7	48031	86	2	0.000145451523085	0.998026015044	0.00178697585505	4.15575780244e-05
1660	C	48241	64	38	48138	1	0.00132667233266	0.000787711697519	0.997864886715	2.07292551979e-05
1661	A	49148	49111	7	4	26	0.999247171808	0.000142426955319	8.13868316106e-05	0.000529014405469
1662	T	49304	10	49271	21	2	0.000202823300341	0.999330683109	0.000425928930716	4.05646600681e-05
1663	T	49355	4	49324	23	4	8.10454867795e-05	0.999371897477	0.000466011548982	8.10454867795e-05
1664	G	49864	11	49	3	49801	0.000220600032087	0.000982672870207	6.01636451147e-05	0.998736563453
1665	G	49757	222	17	1	49517	0.00446168378319	0.000341660469884	2.0097674699e-05	0.995176558072
1666	G	49989	23	3	6	49957	0.000460101222269	6.00132029046e-05	0.000120026405809	0.999359859169
1667	G	49400	19	4	6	49371	0.000384615384615	8.0971659919e-05	0.000121457489879	0.999412955466
1668	A	49326	49276	2	8	40	0.998986335807	4.0546567733e-05	0.000162186270932	0.000810931354661
1669	A	49533	49498	5	0	30	0.999293400359	0.000100942805806	0	0.000605656834837
1670	A	49672	49633	5	5	29	0.999214849412	0.000100660331776	0.000100660331776	0.000583829924303
1671	A	49886	49724	6	0	156	0.996752595919	0.000120274225234	0	0.00312712985607
1672	G	49697	22	4	2	49669	0.000442682656901	8.04877558001e-05	4.02438779001e-05	0.999436585709
1673	T	49246	45	49104	87	10	0.000913779799375	0.997116517078	0.00176664094546	0.000203062177639
1674	A	48564	48439	14	3	108	0.997426076929	0.000288279383906	6.17741536941e-05	0.00222386953299
1675	C	48804	31	50	48717	6	0.000635193836571	0.00102450618802	0.998217359233	0.000122940742562
1676	C	48887	40	25	48816	6	0.000818213430973	0.000511383394358	0.99854767116	0.000122732014646
1677	A	48828	48699	8	5	116	0.997358073237	0.000163840419431	0.000102400262145	0.00237568608176
1678	G	49752	31	10	4	49707	0.000623090529024	0.000200996944846	8.03987779386e-05	0.999095513748
1679	A	49796	49758	2	4	32	0.999236886497	4.01638685838e-05	8.03277371676e-05	0.000642621897341
1680	A	49589	49527	4	3	55	0.998749722721	8.06630502732e-05	6.04972877049e-05	0.00110911694126
1681	T	49940	8	49903	24	5	0.000160192230677	0.999259110933	0.00048057669203	0.000100120144173
1682	G	48492	15	6	4	48467	0.000309329373917	0.000123731749567	8.24878330446e-05	0.999484451043
1683	G	49022	37	11	8	48966	0.000754763167557	0.000224389049814	0.000163192036229	0.998857655746
1684	G	49143	27	8	2	49106	0.000549417007509	0.000162790224447	4.06975561118e-05	0.999247095212
1685	A	50086	49984	14	2	86	0.997963502775	0.00027951922693	3.99313181328e-05	0.00171704667971
1686	T	50095	7	50041	45	2	0.000139734504442	0.998922048109	0.000898293242839	3.99241441262e-05
1687	G	47988	17	5	4	47962	0.000354255230474	0.000104192714845	8.33541718763e-05	0.999458197883
1688	A	47820	47771	4	4	41	0.998975324132	8.36470096194e-05	8.36470096194e-05	0.000857381848599
1689	A	48387	48350	6	4	27	0.999235331804	0.000124000248	8.26668320003e-05	0.000558001116002
1690	A	48568	48515	3	2	48	0.9989087465	6.17690660517e-05	4.11793773678e-05	0.000988305056828
1691	A	48524	48471	4	11	38	0.998907756986	8.24334350012e-05	0.000226691946253	0.000783117632512
1692	C	48791	50	29	48711	1	0.00102477916009	0.000594371912853	0.998360353344	2.04955832018e-05
1693	T	46264	13	46184	58	9	0.000280996022826	0.998270793706	0.00125367456338	0.00019453570811
1694	G	45460	35	2	0	45423	0.000769907611087	4.39947206335e-05	0	0.999186097668
1695	G	45345	27	3	3	45312	0.000595434998346	6.61594442607e-05	6.61594442607e-05	0.999272246113
1696	G	45152	37	1	6	45108	0.000819454287739	2.21474131821e-05	0.000132884479093	0.99902551382
1697	C	45013	10	57	44943	3	0.000222158043232	0.00126630084642	0.998444893697	6.66474129696e-05
1698	G	45199	28	8	4	45159	0.000619482731919	0.000176995066263	8.84975331313e-05	0.999115024669
1699	G	45053	23	2	3	45025	0.000510509843962	4.43921603445e-05	6.65882405167e-05	0.999378509755
1700	A	44985	44909	9	0	67	0.99831054796	0.000200066688896	0	0.00148938535067
1701	G	45477	67	4	3	45403	0.00147327220353	8.79565494646e-05	6.59674120984e-05	0.998372803835
1702	C	45370	4	76	45282	8	8.81639850121e-05	0.00167511571523	0.99806039233	0.000176327970024
1703	C	46523	4	13	46505	1	8.59789781398e-05	0.000279431678954	0.999613094598	2.1494744535e-05
1704	T	45600	11	45546	42	1	0.000241228070175	0.998815789474	0.000921052631579	2.19298245614e-05
1705	A	46182	46151	13	1	17	0.9993287428	0.000281494954744	2.16534580573e-05	0.000368108786973
1706	A	46851	46824	7	3	17	0.999423704937	0.000149409831167	6.40327847858e-05	0.00036285244712
1707	A	47804	47788	3	4	9	0.999665299975	6.27562547067e-05	8.36750062756e-05	0.00018826876412
1708	A	47734	47692	10	4	28	0.999120124021	0.000209494280806	8.37977123225e-05	0.000586583986257
1709	T	47159	17	47089	51	2	0.000360482622617	0.998515659789	0.00108144786785	4.24097203079e-05
1710	A	45735	45673	12	2	48	0.998644364272	0.00026238110856	4.373018476e-05	0.00104952443424
1711	C	45419	179	24	45212	4	0.00394108192607	0.000528413219137	0.995442435985	8.80688698562e-05
1712	A	46272	46218	0	14	40	0.998832987552	0	0.000302558782849	0.000864453665284
1713	A	46234	46207	8	1	18	0.999416014189	0.00017303283298	2.16291041225e-05	0.000389323874205
1714	A	46577	20035	5	0	26537	0.430147927088	0.000107349120811	0	0.569744723791
1715	A	46255	46233	4	2	16	0.999524375743	8.64771376067e-05	4.32385688034e-05	0.000345908550427
1716	A	45910	45871	7	5	27	0.999150511871	0.000152472228273	0.000108908734481	0.000588107166195
1717	G	45790	19	9	0	45762	0.000414937759336	0.000196549464949	0	0.999388512776
1718	G	44628	27	9	8	44584	0.000605001344447	0.000201667114816	0.000179259657614	0.999014071883
1719	T	44054	63	43863	110	18	0.00143006310437	0.995664411858	0.00249693557906	0.000408589458392
1720	A	45475	45438	3	2	32	0.999186366135	6.5970313359e-05	4.3980208906e-05	0.000703683342496
1721	T	45442	15	45395	31	1	0.000330091105145	0.998965714537	0.000682188283966	2.20060736763e-05
1722	A	45394	45382	1	1	10	0.999735647883	2.2029343085e-05	2.2029343085e-05	0.00022029343085
1723	A	45353	45331	2	4	16	0.999514916323	4.40985160849e-05	8.81970321699e-05	0.000352788128679
1724	A	45123	45105	2	3	13	0.999601090353	4.43232941072e-05	6.64849411608e-05	0.000288101411697
1725	T	47017	6	46967	40	4	0.000127613416424	0.998936554863	0.000850756109492	8.50756109492e-05
1726	T	46114	4	46047	57	6	8.67415535412e-05	0.998547078978	0.00123606713796	0.000130112330312
1727	C	45037	1	9	45023	4	2.22039656283e-05	0.000199835690654	0.999689144481	8.8815862513e-05
1728	A	44429	44313	21	16	79	0.99738909271	0.000472664250827	0.000360125143487	0.00177811789597
1729	C	44638	8	36	44589	5	0.000179219499082	0.000806487745867	0.998902280568	0.000112012186926
1730	C	44587	9	37	44536	5	0.00020185255792	0.000829838293673	0.998856168838	0.000112140309956
1731	A	44177	44068	11	3	95	0.997532652738	0.000248998347556	6.79086402427e-05	0.00215044027435
1732	G	46393	22	13	2	46356	0.000474209471256	0.000280214687561	4.31099519324e-05	0.999202465889
1733	G	45659	23	3	0	45633	0.000503734203552	6.57044613329e-05	0	0.999430561335
1734	T	47215	14	47079	110	12	0.000296515937732	0.997119559462	0.00232976808218	0.000254156518056
1735	T	47119	6	47017	93	3	0.000127337167597	0.997835268151	0.00197372609775	6.36685837985e-05
1736	G	46520	96	6	6	46412	0.00206362854686	0.000128976784179	0.000128976784179	0.997678417885
1737	C	46565	5	80	46477	3	0.000107376785139	0.00171802856222	0.998110168582	6.44260710834e-05
1738	A	46846	46789	7	1	49	0.998783247236	0.000149425778081	2.13465397259e-05	0.00104598044657
1739	A	47426	47382	7	6	31	0.999072238856	0.000147598363767	0.000126512883229	0.000653649896681
1740	A	47138	47085	6	3	44	0.998875641733	0.000127285841572	6.36429207858e-05	0.000933429504858
1741	G	47384	10	4	3	47367	0.00021104170184	8.44166807361e-05	6.33125105521e-05	0.999641229107
1742	A	46703	46617	7	5	74	0.998158576537	0.000149883305141	0.000107059503672	0.00158448065435
1743	C	47328	14	14	47299	1	0.000295807978364	0.000295807978364	0.999387254902	2.11291413117e-05
1744	T	47043	7	46955	73	8	0.000148800034011	0.998129371001	0.00155177178326	0.000170057181727
1745	T	47460	9	47407	42	2	0.000189633375474	0.998883270122	0.000884955752212	4.21407501054e-05
1746	A	48968	48899	10	0	59	0.998590916517	0.000204214997549	0	0.00120486848554
1747	G	48521	12	9	3	48497	0.000247315595309	0.000185486696482	6.18288988273e-05	0.999505368809
1748	A	48195	48112	5	2	76	0.99827782965	0.000103745201784	4.14980807138e-05	0.00157692706712
1749	G	48274	129	7	3	48135	0.00267224592949	0.000145005593073	6.21452541741e-05	0.997120603223
1750	A	47698	47608	7	1	82	0.998113128433	0.000146756677429	2.09652396327e-05	0.00171914964988
1751	C	48105	7	30	48065	3	0.000145515019229	0.000623635796695	0.999168485604	6.23635796695e-05
1752	G	47570	137	5	11	47417	0.00287996636536	0.000105108261509	0.000231238175321	0.996783687198
1753	C	47459	3	43	47410	3	6.32124570682e-05	0.000906045217978	0.998967529868	6.32124570682e-05
1754	A	47121	47034	30	2	55	0.998153689438	0.000636658814541	4.24439209694e-05	0.00116720782666
1755	A	47179	47108	12	3	56	0.998495093156	0.000254350452532	6.3587613133e-05	0.00118696877848
1756	G	46867	35	7	3	46822	0.00074679411953	0.000149358823906	6.40109245311e-05	0.999039836132
1757	C	49136	15	99	49020	2	0.000305275154673	0.00201481602084	0.997639205471	4.07033539564e-05
1758	G	49394	43	7	4	49340	0.000870551079078	0.000141717617524	8.09814957282e-05	0.998906749808
1759	G	49427	105	5	7	49310	0.00212434499363	0.000101159285411	0.000141622999575	0.997632872721
1760	C	49174	5	61	49105	3	0.000101679749461	0.00124049294343	0.998596819457	6.10078496767e-05
1761	A	49223	49137	4	8	74	0.998252849278	8.12628242895e-05	0.000162525648579	0.00150336224935
1762	A	49273	49202	9	5	57	0.998559048566	0.000182655815558	0.000101475453088	0.0011568201652
1763	G	49420	54	9	6	49351	0.00109267503035	0.000182112505059	0.000121408336706	0.998603804128
1764	C	49405	5	73	49325	2	0.000101204331545	0.00147758324056	0.998380730695	4.04817326182e-05
1765	A	49766	49739	6	1	20	0.999457460917	0.000120564240646	2.00940401077e-05	0.000401880802154
1766	A	51321	51285	2	4	30	0.999298532764	3.89704019797e-05	7.79408039594e-05	0.000584556029695
1767	T	50759	8	50680	67	4	0.000157607517879	0.998443625761	0.00131996296223	7.88037589393e-05
1768	C	50717	8	28	50678	3	0.000157738036556	0.000552083127945	0.999231027072	5.91517637084e-05
1769	C	50656	6	7	50640	3	0.000118445988629	0.000138186986734	0.99968414403	5.92229943146e-05
1770	T	51180	7	51060	111	2	0.000136772176631	0.997655334115	0.00216881594373	3.90777647519e-05
1771	C	51580	6	122	51447	5	0.00011632415665	0.00236525785188	0.997421481194	9.69367972082e-05
1772	A	50483	50334	2	5	142	0.99704851138	3.96172969118e-05	9.90432422796e-05	0.00281282808074
1773	G	51399	15	7	3	51374	0.000291834471488	0.000136189420028	5.83668942976e-05	0.999513609214
1774	A	50615	50532	8	1	74	0.99836016991	0.000158055912279	1.97569890349e-05	0.00146201718858
1775	G	51544	22	3	6	51513	0.000426819804439	5.82027006053e-05	0.000116405401211	0.999398572094
1776	T	50538	10	50391	125	12	0.000197870909019	0.997091297637	0.00247338636274	0.000237445090823
1777	C	50732	4	21	50701	6	7.88456989671e-05	0.000413939919577	0.999388945833	0.000118268548451
1778	A	51123	51032	3	5	83	0.998219979266	5.86820022299e-05	9.78033370499e-05	0.00162353539503
1779	A	51352	51264	6	5	77	0.998286337436	0.000116840629382	9.73671911513e-05	0.00149945474373
1780	G	51910	24	3	8	51875	0.000462338663071	5.77923328838e-05	0.00015411288769	0.999325756116
1781	A	50576	50382	80	6	108	0.996164188548	0.00158177791838	0.000118633343879	0.00213540018981
1782	C	52150	8	28	52109	5	0.000153403643337	0.000536912751678	0.999213806328	9.58772770853e-05
1783	C	52002	7	30	51963	2	0.0001346102073	0.000576900888427	0.999250028845	3.84600592285e-05
1784	A	51932	51856	2	5	69	0.998536547793	3.85119001772e-05	9.62797504429e-05	0.00132866055611
1785	A	52486	52402	13	10	61	0.99839957322	0.000247685096978	0.000190526997676	0.00116221468582
1786	G	52815	14	18	7	52776	0.00026507620941	0.000340812269242	0.000132538104705	0.999261573417
1787	T	52422	10	52353	57	2	0.000190759604746	0.998683758727	0.00108732974705	3.81519209492e-05
1788	T	52712	5	52622	78	7	9.48550614661e-05	0.998292608894	0.00147973895887	0.000132797086053
1789	C	52239	3	6	52229	1	5.74283581232e-05	0.000114856716246	0.99980857214	1.91427860411e-05
1790	T	51771	7	51689	71	4	0.000135210832319	0.998416101679	0.00137142415638	7.72633327539e-05
1791	A	51859	51834	2	2	21	0.999517923601	3.85661119574e-05	3.85661119574e-05	0.000404944175553
1792	A	51875	51841	3	10	21	0.999344578313	5.78313253012e-05	0.000192771084337	0.000404819277108
1793	C	52036	11	17	52006	2	0.000211392113152	0.000326696902145	0.999423476055	3.84349296641e-05
1794	T	48886	11	48771	96	8	0.00022501329624	0.997647588267	0.00196375240355	0.000163646033629
1795	C	49087	4	6	49077	0	8.14879703384e-05	0.000122231955508	0.999796280074	0
1796	C	49386	3	27	49356	0	6.07459603936e-05	0.000546713643543	0.999392540396	0
1797	T	50308	14	50184	107	3	0.00027828575972	0.997535183271	0.00212689830643	5.96326627972e-05
1798	C	50750	2	9	50734	5	3.94088669951e-05	0.000177339901478	0.999684729064	9.85221674877e-05
1799	T	49679	8	49546	120	5	0.000161033837235	0.997322812456	0.00241550755853	0.000100646148272
1800	G	49412	23	14	6	49369	0.000465473973933	0.000283331984133	0.0001214279932	0.999129766049
1801	A	47237	47152	6	7	72	0.998200563118	0.000127019074031	0.000148188919703	0.00152422888837
1802	C	47431	3	8	47420	0	6.3249773355e-05	0.00016866606228	0.999768084164	0
1803	T	45774	12	45686	69	7	0.000262157556692	0.998077511251	0.00150740595098	0.000152925241403
1804	C	46035	5	26	46003	1	0.000108613011839	0.000564787661562	0.999304876724	2.17226023678e-05
1805	C	46181	7	44	46124	6	0.000151577488578	0.000952772785345	0.998765726164	0.000129923561638
1806	G	46185	60	11	7	46107	0.00129912309191	0.000238172566851	0.000151564360723	0.998311139981
1807	G	45999	17	6	8	45968	0.000369573251592	0.000130437618209	0.000173916824279	0.999326072306
1808	A	45310	45219	7	9	75	0.99799161333	0.000154491282278	0.000198631648643	0.00165526373869
1809	C	45647	12	21	45613	1	0.00026288693671	0.000460052139242	0.999255153679	2.19072447258e-05
1810	G	45504	32	6	1	45465	0.00070323488045	0.000131856540084	2.19760900141e-05	0.999142932489
1811	T	45311	8	45229	71	3	0.000176557568802	0.99819028492	0.00156694842312	6.62090883009e-05
1812	A	45072	45029	7	3	33	0.999045970891	0.000155307064253	6.6560170394e-05	0.000732161874334
1813	G	45981	18	2	2	45959	0.000391466040321	4.34962267023e-05	4.34962267023e-05	0.999521541506
1814	T	45146	13	45057	69	7	0.00028795463607	0.998028618261	0.00152837460683	0.000155052496345
1815	G	43323	53	6	4	43260	0.00122336864945	0.000138494564088	9.23297093922e-05	0.998545807077
1816	G	43208	40	2	8	43158	0.000925754489909	4.62877244955e-05	0.000185150897982	0.998842806888
1817	A	42890	42749	6	8	127	0.996712520401	0.000139892748893	0.00018652366519	0.00296106318489
1818	C	43333	4	44	43281	4	9.23084023723e-05	0.0010153924261	0.998799990769	9.23084023723e-05
1819	C	43590	7	10	43573	0	0.000160587290663	0.000229410415233	0.999610002294	0
1820	T	43397	10	43278	104	5	0.000230430674931	0.997257874968	0.00239647901929	0.000115215337466
1821	T	43435	4	43370	59	2	9.2091631173e-05	0.998503510993	0.0013583515598	4.60458155865e-05
1822	G	43470	115	9	1	43345	0.0026455026455	0.000207039337474	2.30043708305e-05	0.997124453646
1823	C	43127	7	66	43050	4	0.000162311313099	0.00153036380921	0.998214575556	9.27493217706e-05
1824	A	43606	43543	11	8	44	0.998555244691	0.000252258863459	0.000183460991607	0.00100903545384
1825	C	44760	3	23	44733	1	6.70241286863e-05	0.000513851653262	0.999396782842	2.23413762288e-05
1826	T	42423	8	42373	40	2	0.000188576951182	0.998821394055	0.000942884755911	4.71442377955e-05
1827	G	42179	71	4	4	42100	0.00168330211717	9.48339220939e-05	9.48339220939e-05	0.998127030039
1828	G	42297	7	3	1	42286	0.000165496370901	7.09270161004e-05	2.36423387001e-05	0.999739934274
1829	A	42432	42367	1	3	61	0.998468137255	2.35671191554e-05	7.07013574661e-05	0.00143759426848
1830	A	43117	43049	3	8	57	0.998422895842	6.95781246376e-05	0.0001855416657	0.00132198436811
1831	C	43171	4	25	43141	1	9.26547914109e-05	0.000579092446318	0.999305089064	2.31636978527e-05
1832	C	43249	7	28	43213	1	0.000161853453259	0.000647413813036	0.999167610812	2.31219218941e-05
1833	G	43718	104	3	10	43601	0.00237888284002	6.86216203852e-05	0.000228738734617	0.997323756805
1834	T	43380	5	43294	79	2	0.000115260488704	0.998017519594	0.00182111572153	4.61041954818e-05
1835	G	42342	13	1	4	42324	0.000307023758915	2.36172122243e-05	9.44688488971e-05	0.99957489018
1836	G	42422	172	4	4	42242	0.00405450002357	9.42906982226e-05	9.42906982226e-05	0.99575691858
1837	A	42193	42127	5	0	61	0.998435759486	0.000118503069229	0	0.0014457374446
1838	G	43621	33	4	1	43583	0.000756516356801	9.16989523395e-05	2.29247380849e-05	0.999128859953
1839	T	42126	7	42072	38	9	0.00016616816218	0.99871813132	0.000902055737549	0.000213644779946
1840	A	42320	42288	4	4	24	0.999243856333	9.45179584121e-05	9.45179584121e-05	0.000567107750473
1841	C	43588	8	21	43554	5	0.000183536753235	0.000481783977241	0.999219968799	0.000114710470772
1842	T	42594	10	42511	71	2	0.000234774850918	0.998051368737	0.00166690144152	4.69549701836e-05
1843	C	42669	6	23	42638	2	0.000140617309991	0.000539033021632	0.999273477232	4.68724366636e-05
1844	C	41369	4	9	41354	2	9.66907587807e-05	0.000217554207257	0.999637409655	4.83453793904e-05
1845	A	41790	41736	13	3	38	0.998707824838	0.000311079205552	7.17875089734e-05	0.000909308446997
1846	G	42473	10	12	1	42450	0.000235443693641	0.000282532432369	2.35443693641e-05	0.999458479505
1847	A	42020	41999	6	1	14	0.999500237982	0.000142789148025	2.37981913375e-05	0.000333174678724
1848	T	42250	7	42208	33	2	0.000165680473373	0.99900591716	0.000781065088757	4.73372781065e-05
1849	A	41517	41484	4	2	27	0.99920514488	9.63460751018e-05	4.81730375509e-05	0.000650336006937
1850	C	41815	5	101	41700	9	0.000119574315437	0.00241540117183	0.997249790745	0.000215233767787
1851	G	40916	38	2	7	40869	0.000928732036367	4.8880633493e-05	0.000171082217226	0.998851305113
1852	C	40719	4	47	40665	3	9.82342395442e-05	0.00115425231464	0.998673837766	7.36756796581e-05
1853	C	42439	10	12	42416	1	0.000235632319329	0.000282758783195	0.999458045666	2.35632319329e-05
1854	T	42109	9	42046	52	2	0.000213731031371	0.99850388278	0.00123489040348	4.74957847491e-05
1855	A	42749	42732	7	0	10	0.999602329879	0.000163746520386	0	0.000233923600552
1856	T	42959	7	42906	44	2	0.000162946064853	0.998766265509	0.00102423240764	4.65560185293e-05
1857	T	42782	4	42731	41	6	9.3497265205e-05	0.998807909869	0.000958346968351	0.000140245897807
1858	G	42629	88	5	11	42525	0.00206432240963	0.000117291046002	0.000258040301203	0.997560346243
1859	C	42757	7	71	42676	3	0.000163715882779	0.00166054681105	0.998105573356	7.01639497626e-05
1860	A	43240	43178	12	1	49	0.998566142461	0.000277520814061	2.31267345051e-05	0.00113320999075
1861	G	44742	20	6	5	44711	0.000447007286219	0.000134102185866	0.000111751821555	0.999307138706
1862	A	44130	44120	3	1	6	0.999773396782	6.79809653297e-05	2.26603217766e-05	0.000135961930659
1863	A	44283	44267	2	2	12	0.999638687532	4.51640584423e-05	4.51640584423e-05	0.000270984350654
1864	A	44369	44345	2	0	22	0.999459081791	4.50765173883e-05	0	0.000495841691271
1865	C	44502	19	10	44468	5	0.000426947103501	0.000224709001843	0.999235989394	0.000112354500921
1866	T	42810	18	42660	125	7	0.00042046250876	0.99649614576	0.00291987853305	0.000163513197851
1867	G	42458	83	24	2	42349	0.00195487305102	0.000565264496679	4.71053747233e-05	0.997432757078
1868	C	42634	3	63	42563	5	7.03663742553e-05	0.00147769385936	0.998334662476	0.000117277290425
1869	A	43782	43749	0	2	31	0.999246265589	0	4.56808734183e-05	0.000708053537984
1870	A	44833	44803	0	5	25	0.999330850043	0	0.000111524992751	0.000557624963754
1871	A	45331	45323	5	0	3	0.999823520328	0.000110299794842	0	6.61798769054e-05
1872	T	45485	3	45432	49	1	6.59558096076e-05	0.998834780697	0.00107727822359	2.19852698692e-05
1873	C	45590	4	12	45572	2	8.77385391533e-05	0.00026321561746	0.999605176574	4.38692695767e-05
1874	A	45344	45250	1	4	89	0.997926958363	2.2053634439e-05	8.82145377558e-05	0.00196277346507
1875	A	45344	19952	14	10	25368	0.440014114326	0.000308750882145	0.00022053634439	0.559456598447
1876	C	45303	3	42	45255	3	6.62207800808e-05	0.000927090921131	0.998940467519	6.62207800808e-05
1877	A	46089	46047	19	3	20	0.999088719651	0.000412245872117	6.50914534922e-05	0.000433943023281
1878	A	47115	47089	5	6	15	0.99944815876	0.000106123315292	0.000127347978351	0.000318369945877
1879	T	46395	17	46326	47	5	0.000366418795129	0.998512770773	0.0010130401983	0.000107770233861
1880	C	46999	5	91	46900	3	0.000106385242239	0.00193621140875	0.997893572204	6.38311453435e-05
1881	A	46917	46883	1	6	27	0.999275315984	2.13142357781e-05	0.000127885414668	0.000575484366008
1882	A	45844	45804	6	3	31	0.999127475787	0.000130878631882	6.5439315941e-05	0.000676206264724
1883	A	45614	45564	5	8	37	0.998903845311	0.000109615468935	0.000175384750296	0.000811154470119
1884	C	46065	2	23	46038	2	4.34169108868e-05	0.000499294475198	0.999413871703	4.34169108868e-05
1885	C	46119	4	21	46092	2	8.67321494395e-05	0.000455343784557	0.999414557991	4.33660747197e-05
1886	A	46248	46214	5	2	27	0.999264833074	0.000108112783255	4.32451133022e-05	0.00058380902958
1887	A	45912	45866	6	8	32	0.99899808329	0.000130684788291	0.000174246384388	0.00069698553755
1888	C	45546	1	56	45486	3	2.19558248803e-05	0.0012295261933	0.998682650507	6.5867474641e-05
1889	T	90249	16	90105	99	29	0.000177287282962	0.998404414453	0.00109696506332	0.000321333200368
1890	T	91261	24	91115	89	33	0.000262981996691	0.998400192853	0.000975224904395	0.00036160024545
1891	G	92101	35	59	3	92004	0.000380017589386	0.00064060107925	3.2572936233e-05	0.998946808395
1892	G	92029	56	10	7	91956	0.00060850384118	0.000108661400211	7.60629801476e-05	0.999206771778
1893	C	91557	8	102	91418	29	8.73772622519e-05	0.00111406009371	0.998481820068	0.000316742575663
1894	G	91514	64	48	10	91392	0.000699346548069	0.000524509911052	0.000109272898136	0.998666870643
1895	T	91954	7	91838	94	15	7.61250190313e-05	0.998738499685	0.00102225025556	0.000163125040781
1896	T	92542	8	92480	49	5	8.64472347691e-05	0.999330033931	0.000529489312961	5.40295217307e-05
1897	A	92882	92810	21	7	44	0.999224822894	0.000226093322711	7.53644409035e-05	0.000473719342822
1898	C	94369	8	18	94337	6	8.47736015005e-05	0.000190740603376	0.999660905594	6.35802011254e-05
1899	T	94794	26	94630	129	9	0.000274278962804	0.998269932696	0.00136084562314	9.49427178935e-05
1900	C	94974	14	31	94923	6	0.000147408764504	0.000326405121402	0.999463010929	6.31751847874e-05
1901	A	95558	95464	9	13	72	0.999016304234	9.41836371628e-05	0.000136043031457	0.000753469097302
1902	C	95076	7	39	95028	2	7.36253102781e-05	0.000410198157264	0.99949514073	2.10358029366e-05
1903	A	95181	95124	9	11	37	0.999401140984	9.45566867337e-05	0.000115569283786	0.000388733045461
1904	A	95301	95253	15	2	31	0.999496332672	0.000157396039916	2.09861386554e-05	0.000325285149159
1905	A	94671	94605	19	8	39	0.999302848813	0.000200695038607	8.45031741505e-05	0.000411952973984
1906	G	94905	12	19	4	94870	0.000126442231705	0.0002002002002	4.21474105685e-05	0.999631210158
1907	A	93644	93539	11	7	87	0.99887873222	0.000117466148392	7.47511853402e-05	0.000929050446371
1908	C	94703	5	47	94645	6	5.27966379101e-05	0.000496288396355	0.999387559	6.33559654921e-05
1909	G	95687	63	27	10	95587	0.000658396647402	0.000282169991744	0.00010450740435	0.998954925957
1910	T	94543	25	94378	129	11	0.000264429941931	0.998254762383	0.00136445850036	0.00011634917445
1911	G	94942	150	21	4	94767	0.00157991194624	0.000221187672474	4.21309852331e-05	0.998156769396
1912	C	94969	8	248	94708	5	8.423801451e-05	0.00261137844981	0.997251734777	5.26487590687e-05
1913	A	95420	95312	9	10	89	0.998868161811	9.43198490882e-05	0.00010479983232	0.00093271850765
1914	A	95591	95427	26	10	128	0.998284357314	0.000271992133151	0.000104612358904	0.00133903819397
1915	G	94905	126	4	8	94767	0.00132764343291	4.21474105685e-05	8.42948211369e-05	0.998545914335
1916	C	95041	3	183	94846	9	3.15653244389e-05	0.00192548479077	0.997948253911	9.46959733168e-05
1917	G	94589	74	73	16	94426	0.000782331983634	0.000771759929802	0.000169152861326	0.998276755225
1918	A	94452	94235	11	13	193	0.997702536738	0.000116461271334	0.00013763604794	0.00204336594249
1919	G	95846	23	10	3	95810	0.000239968282453	0.000104334035849	3.13002107548e-05	0.999624397471
1920	T	95048	51	94534	430	33	0.000536570995707	0.994592206043	0.00452402996381	0.000347192997222
1921	C	95711	6	30	95668	7	6.2688719165e-05	0.000313443595825	0.999550730846	7.31368390258e-05
1922	C	94268	32	64	94169	3	0.000339457716298	0.000678915432596	0.99894980269	3.1824160903e-05
1923	A	95142	95008	7	6	121	0.998591578903	7.35742364045e-05	6.30636312039e-05	0.00127178322928
1924	A	94269	94147	15	8	99	0.998705831185	0.000159119116571	8.48635288377e-05	0.00105018616937
1925	C	94925	8	53	94858	6	8.42770608375e-05	0.000558335528048	0.999294179615	6.32077956281e-05
1926	G	94408	112	7	12	94277	0.00118634014067	7.41462587916e-05	0.000127107872214	0.998612405728
1927	T	94410	73	94060	247	30	0.000773223175511	0.996292765597	0.00261624827878	0.00031776294884
1928	G	94444	58	10	4	94372	0.000614120537038	0.000105882851213	4.23531404854e-05	0.999237643471
1929	G	94131	40	18	14	94059	0.000424939711678	0.000191222870255	0.000148728899087	0.999235108519
1930	T	92696	40	92289	349	18	0.000431518080608	0.99560930353	0.0037649952533	0.000194183136273
1931	C	94198	11	74	94102	11	0.000116775303085	0.000785579311663	0.998980870082	0.000116775303085
1932	C	94427	13	86	94316	12	0.000137672487742	0.000910756457369	0.998824488759	0.000127082296377
1933	G	94947	127	27	3	94790	0.00133758833876	0.000284369174381	3.15965749313e-05	0.998346445912
1934	A	94347	94287	11	14	35	0.999364049731	0.000116590882593	0.000148388396027	0.000370970990069
1935	A	94589	94537	6	14	32	0.999450253201	6.34323229974e-05	0.000148008753661	0.000338305722653
1936	A	96058	95969	10	18	61	0.999073476441	0.000104103770639	0.000187386787149	0.000635033000895
1937	T	96273	5	96233	32	3	5.19356413532e-05	0.999584514869	0.000332388104661	3.11613848119e-05
1938	A	95044	94916	11	13	104	0.998653255334	0.000115735869702	0.000136778755103	0.00109423004082
1939	G	94763	49	17	6	94691	0.000517079450841	0.000179394911516	6.33158511233e-05	0.999240209787
1940	A	94396	94189	13	8	186	0.997807110471	0.000137717699903	8.47493537862e-05	0.00197042247553
1941	G	95274	32	10	14	95218	0.000335873375737	0.000104960429918	0.000146944601885	0.999412221592
1942	G	95107	151	11	13	94932	0.00158768544902	0.000115659204896	0.00013668815124	0.998159967195
1943	C	95117	15	175	94922	5	0.000157700516206	0.00183983935574	0.997949893289	5.25668387355e-05
1944	A	95236	94971	25	8	232	0.997217438784	0.000262505775127	8.40018480407e-05	0.00243605359318
1945	G	96169	129	30	6	96004	0.00134138859716	0.000311950836548	6.23901673096e-05	0.998284270399
1946	A	94883	94681	7	11	184	0.997871062256	7.37750703498e-05	0.000115932253407	0.00193923042062
1947	C	96538	4	51	96472	11	4.14344610412e-05	0.000528289378276	0.999316331393	0.000113944767863
1948	C	98101	17	53	98028	3	0.000173290792143	0.000540259528445	0.999255868951	3.05807280252e-05
1949	T	96818	35	96584	186	13	0.000361503026297	0.997583094053	0.00192113036832	0.000134272552625
1950	G	97250	64	9	17	97160	0.000658097686375	9.25449871465e-05	0.000174807197943	0.999074550129
1951	A	97109	96962	10	3	134	0.998486237115	0.000102977067007	3.08931201022e-05	0.0013798926979
1952	G	97136	104	12	36	96984	0.00107066381156	0.000123538132103	0.00037061439631	0.99843518366
1953	A	97017	96808	6	10	193	0.997845738376	6.18448313182e-05	0.000103074718864	0.00198934207407
1954	G	96420	145	38	7	96230	0.00150383737814	0.000394109105995	7.25990458411e-05	0.99802945447
1955	C	95588	13	252	95293	30	0.00013600033477	0.0026363141817	0.996913838557	0.000313846926392
1956	C	94789	5	55	94700	29	5.27487366678e-05	0.000580236103345	0.999061072487	0.000305942672673
1957	A	97635	97407	10	22	196	0.997664771854	0.00010242228709	0.000225329031597	0.00200747682696
1958	T	56803	4	56758	40	1	7.04188159076e-05	0.999207788321	0.000704188159076	1.76047039769e-05
1959	C	56616	27	83	56501	5	0.00047689699025	0.00146601667373	0.997968772079	8.83142574537e-05
1960	T	55855	17	55709	121	8	0.000304359502283	0.99738608898	0.00216632351625	0.000143228001074
1961	T	56061	2	55994	61	4	3.56754249835e-05	0.998804873263	0.001088100462	7.1350849967e-05
1962	T	55926	8	55879	37	2	0.000143046168151	0.999159603762	0.000661588527697	3.57615420377e-05
1963	A	55315	55271	10	7	27	0.999204555726	0.000180782789478	0.000126547952635	0.000488113531592
1964	C	57585	16	17	57549	3	0.000277850134584	0.000295215767995	0.999374837197	5.20969002344e-05
1965	T	57360	4	57253	98	5	6.97350069735e-05	0.998134588563	0.00170850767085	8.71687587169e-05
1966	T	57440	9	57375	53	3	0.000156685236769	0.998868384401	0.000922701949861	5.22284122563e-05
1967	C	56925	9	10	56901	5	0.000158102766798	0.000175669740887	0.999578392622	8.78348704436e-05
1968	T	56666	13	56507	141	5	0.0002294144637	0.997194084636	0.00248826456782	8.82363321921e-05
1969	G	56621	73	35	7	56506	0.00128927429752	0.000618145211141	0.000123629042228	0.997968951449
1970	A	55771	55734	3	4	30	0.999336572771	5.37913969626e-05	7.17218626168e-05	0.000537913969626
1971	A	56188	56123	7	1	57	0.99884316936	0.00012458176123	1.77973944615e-05	0.0010144514843
1972	C	57003	13	28	56960	2	0.000228058172377	0.000491202217427	0.999245653738	3.50858726734e-05
1973	A	57100	57049	7	3	41	0.999106830123	0.000122591943958	5.25394045534e-05	0.000718038528897
1974	A	58373	58337	3	4	29	0.999383276515	5.13936237644e-05	6.85248316859e-05	0.000496805029723
1975	T	58761	12	25402	33340	7	0.000204217082759	0.43229352802	0.567383128265	0.000119126631609
1976	T	58493	15	58413	60	5	0.000256440941651	0.998632314978	0.0010257637666	8.54803138837e-05
1977	G	58116	29	24	2	58061	0.000499001996008	0.00041296716911	3.44139307592e-05	0.999053616904
1978	G	56639	23	8	3	56605	0.00040608061583	0.000141245431593	5.29670368474e-05	0.999399706916
1979	A	56511	56404	13	2	92	0.998106563324	0.000230043708305	3.53913397392e-05	0.001628001628
1980	A	56968	56846	20	4	98	0.997858446847	0.000351074287319	7.02148574638e-05	0.00172026400786
1981	G	57831	83	9	5	57734	0.00143521640643	0.000155625875396	8.64588196642e-05	0.998322698899
1982	A	57708	57642	4	2	60	0.998856311083	6.93144797948e-05	3.46572398974e-05	0.00103971719692
1983	A	57547	57417	1	9	120	0.997740976941	1.7377100457e-05	0.000156393904113	0.00208525205484
1984	G	58734	14	7	0	58713	0.000238362788164	0.000119181394082	0	0.999642455818
1985	A	59018	58912	6	2	98	0.998203937782	0.000101663899149	3.38879663831e-05	0.00166051035277
1986	T	59266	12	59229	21	4	0.000202476968245	0.999375696015	0.000354334694429	6.74923227483e-05
1987	T	59477	2	59453	18	4	3.36264438354e-05	0.999596482674	0.000302637994519	6.72528876709e-05
1988	T	58038	5	58010	21	2	8.61504531514e-05	0.999517557462	0.000361831903236	3.44601812606e-05
1989	T	57863	7	57831	24	1	0.000120975407428	0.999446969566	0.000414772825467	1.72822010611e-05
1990	C	57486	16	38	57428	4	0.000278328636538	0.000661030511777	0.998991058693	6.95821591344e-05
1991	G	58343	124	9	1	58209	0.00212536208285	0.000154260151175	1.71400167972e-05	0.997703237749
1992	A	57292	57175	9	2	106	0.997957830064	0.000157089995113	3.49088878028e-05	0.00185017105355
1993	G	57473	15	3	0	57455	0.000260992118038	5.21984236076e-05	0	0.999686809458
1994	A	56458	56325	3	3	127	0.997644266534	5.31368450884e-05	5.31368450884e-05	0.00224945977541
1995	C	56474	3	47	56416	8	5.31217905585e-05	0.000832241385416	0.998972978716	0.000141658108156
1996	G	57522	27	7	2	57486	0.000469385626369	0.000121692569799	3.4769305657e-05	0.999374152498
1997	A	58422	58278	13	4	127	0.997535175105	0.000222518914108	6.8467358187e-05	0.00217383862244
1998	C	59201	11	56	59127	7	0.000185807672168	0.000945929967399	0.998750021115	0.000118241245925
[truncated: 2,271 more rows]
