# Supplementary material for: Phylogenetic and Genome-Wide Deep-Sequencing Analyses of Canine Parvovirus Reveal Co-Infection with Field Variants and Emergence of a Recent Recombinant Strain
Source: PLoS One. 2014 Nov 3;9(11):e111779. doi: 10.1371/journal.pone.0111779 (PMC4218814; doi:10.1371/journal.pone.0111779)
Supplement: Dataset S2 — Deep-sequencing profile in sample 364; the two PCR amplicons that together span the entire CPV coding sequence (4269 nt) include a CPV-2a and a the 364-rec recombinant strain) CPV-2c strains (distinguishing nucleotides between both strains are highlighted in yellow, the breakpoint region in red, the 2907 SNP in green and the homopolymeric tract in blue). (XLSX) [file pone.0111779.s003.xlsx]

## Sheet: 364ntRates
Position	Reference sequence	Coverage	A (Adenine)	T (Thymine)	C (Cytosine)	G (Guanine)	raw_A_rate	raw_T_rate	raw_C_rate	raw_G_rate
coding genome	(Uruguayan CPV-2a strain)	Nº nt reads	Nº of reads	Nº of reads	Nº of reads	Nº of reads
1	A	1419	1418	0	0	1	0.999295278365	0	0	0.000704721634954
2	T	2404	2	2402	0	0	0.000831946755408	0.999168053245	0	0
3	G	3105	2	1	0	3102	0.000644122383253	0.000322061191626	0	0.999033816425
4	T	3372	0	3358	13	1	0	0.995848161329	0.00385527876631	0.000296559905101
5	C	5397	0	6	5389	2	0	0.00111172873819	0.998517695016	0.000370576246063
6	T	5780	3	5738	39	0	0.000519031141869	0.992733564014	0.00674740484429	0
7	G	6056	6	5	0	6045	0.000990752972259	0.000825627476882	0	0.998183619551
8	G	6269	29	2	0	6238	0.00462593715106	0.000319030148349	0	0.995055032701
9	C	6526	1	16	6508	1	0.000153233220962	0.0024517315354	0.997241802023	0.000153233220962
10	A	7613	7584	0	0	29	0.996190726389	0	0	0.00380927361093
11	A	8610	8590	0	0	20	0.997677119628	0	0	0.00232288037166
12	C	9466	1	6	9458	1	0.000105641242341	0.000633847454046	0.999154870061	0.000105641242341
13	C	10439	2	13	10422	2	0.000191589232685	0.00124533001245	0.998371491522	0.000191589232685
14	A	10910	10857	4	3	46	0.995142071494	0.000366636113657	0.000274977085243	0.00421631530706
15	G	13479	7	13	1	13458	0.000519326359522	0.000964463239113	7.41894799317e-05	0.998442020921
16	T	13973	3	13946	21	3	0.000214699778144	0.998067701997	0.001502898447	0.000214699778144
17	A	15889	15853	2	2	32	0.997734281578	0.000125873245642	0.000125873245642	0.00201397193027
18	T	16630	1	16623	6	0	6.01322910403e-05	0.999579073963	0.000360793746242	0
19	A	17508	17461	2	3	42	0.997315512908	0.00011423349326	0.00017135023989	0.00239890335846
20	C	19645	2	7	19633	3	0.000101807075592	0.000356324764571	0.999389157546	0.000152710613388
21	T	20057	1	20026	27	3	4.98579049708e-05	0.998454404946	0.00134616343421	0.000149573714912
22	G	20654	14	10	1	20629	0.000677834801975	0.000484167715697	4.84167715697e-05	0.998789580711
23	A	20887	20805	1	4	77	0.996074113085	4.78766696989e-05	0.000191506678795	0.00368650356681
24	G	21530	15	14	1	21500	0.000696702275894	0.000650255457501	4.64468183929e-05	0.998606595448
25	G	22340	7	3	1	22329	0.000313339301701	0.000134288272158	4.47627573859e-05	0.999507609669
26	A	23445	23394	0	4	47	0.997824696097	0	0.000170612070804	0.00200469183195
27	A	25841	25720	8	5	108	0.995317518672	0.000309585542355	0.000193490963972	0.00417940482179
28	G	28038	4	12	0	28022	0.000142663528069	0.000427990584207	0	0.999429345888
29	T	28648	3	28592	48	5	0.000104719352136	0.99804523876	0.00167550963418	0.00017453225356
30	T	29471	2	29448	19	2	6.78633232669e-05	0.999219571782	0.000644701571036	6.78633232669e-05
31	A	30750	30669	10	3	68	0.997365853659	0.000325203252033	9.75609756098e-05	0.00221138211382
32	T	31788	9	31763	14	2	0.000283125707814	0.999213539701	0.000440417767711	6.29168239587e-05
33	G	32104	17	17	1	32069	0.00052952903065	0.00052952903065	3.11487665088e-05	0.998909793172
34	G	33779	14	11	2	33752	0.00041445868735	0.000325646111489	5.92083839072e-05	0.999200686817
35	A	34720	34512	15	2	191	0.99400921659	0.00043202764977	5.76036866359e-05	0.00550115207373
36	G	35689	30	15	2	35642	0.00084059514136	0.00042029757068	5.60396760907e-05	0.998683067612
37	G	35981	25	12	2	35942	0.000694811150329	0.000333509352158	5.55848920263e-05	0.998916094605
38	G	36405	29	7	8	36361	0.000796593874468	0.000192281280044	0.000219750034336	0.998791374811
39	A	37408	37194	20	3	191	0.994279298546	0.000534644995723	8.01967493584e-05	0.00510585970915
40	G	41762	24	14	2	41722	0.000574685120444	0.000335232986926	4.78904267037e-05	0.999042191466
41	T	43722	22	43608	72	20	0.000503179177531	0.997392616989	0.00164676821737	0.000457435615937
42	A	44926	44882	5	2	37	0.999020611673	0.000111294128122	4.45176512487e-05	0.000823576548101
43	A	46100	46002	4	7	87	0.997874186551	8.67678958785e-05	0.000151843817787	0.00188720173536
44	A	46972	46886	11	2	73	0.99816912203	0.000234182065912	4.25785574385e-05	0.0015541173465
45	T	48187	7	48166	12	2	0.000145267395771	0.999564197813	0.000249029821321	4.15049702202e-05
46	T	49711	4	49693	14	0	8.04650882099e-05	0.999637907103	0.000281627808734	0
47	G	50479	28	21	1	50429	0.000554686107094	0.000416014580321	1.98102181105e-05	0.999009489094
48	G	51934	19	19	2	51894	0.000365848962144	0.000365848962144	3.85104170678e-05	0.999229791659
49	T	52614	7	52512	89	6	0.000133044436842	0.998061352492	0.0016915649827	0.000114038088722
50	T	54002	4	53965	32	1	7.40713306915e-05	0.999314840191	0.000592570645532	1.85178326729e-05
51	A	54873	54849	7	1	16	0.999562626428	0.000127567291746	1.82238988209e-05	0.000291582381135
52	A	56236	56202	7	1	26	0.999395405079	0.000124475424995	1.77822035707e-05	0.000462337292837
53	A	56971	56887	7	8	69	0.998525565639	0.000122869530112	0.000140422320128	0.0012111425111
54	G	58379	31	34	2	58312	0.000531012864215	0.000582401205913	3.42588944655e-05	0.998852327035
55	A	59361	59281	8	5	67	0.998652313809	0.000134768619127	8.42303869544e-05	0.00112868718519
56	A	60293	60226	5	5	57	0.998888759889	8.2928366477e-05	8.2928366477e-05	0.000945383377838
57	A	61200	60980	10	6	204	0.996405228758	0.00016339869281	9.80392156863e-05	0.00333333333333
58	C	62478	38	58	62381	1	0.00060821409136	0.000928326771023	0.998447453504	1.60056339832e-05
59	A	64255	63939	16	11	289	0.995082094779	0.000249007859311	0.000171192903276	0.0044977044588
60	T	64779	28	64604	141	6	0.000432238842835	0.997298507232	0.0021766313157	9.26226091789e-05
61	G	65765	135	16	6	65608	0.00205276362807	0.000243290504068	9.12339390253e-05	0.997612711929
62	C	66730	18	138	66567	7	0.000269743743444	0.0020680353664	0.997557320545	0.000104900344673
63	A	68069	67659	46	8	356	0.993976700113	0.000675784865357	0.000117527802671	0.00522998721885
64	G	70988	56	14	3	70915	0.000788865723784	0.000197216430946	4.22606637742e-05	0.998971657181
65	A	71593	71549	14	2	28	0.999385414775	0.000195549844259	2.79356920369e-05	0.000391099688517
66	A	72142	72073	6	7	56	0.999043552993	8.31693049818e-05	9.70308558121e-05	0.000776246846497
67	A	73286	73237	6	6	37	0.999331386622	8.1871025844e-05	8.1871025844e-05	0.000504871326038
68	A	74345	74100	8	22	215	0.996704553097	0.000107606429484	0.000295917681081	0.00289192279239
69	T	74594	6	74507	76	5	8.04354237606e-05	0.998833686355	0.00101884870097	6.70295198005e-05
70	G	75826	39	15	9	75763	0.00051433545222	0.000197821327777	0.000118692796666	0.999169150423
71	A	75363	75026	22	7	308	0.995528309648	0.000291920438411	9.28837758582e-05	0.00408688613776
72	A	75366	74964	24	6	372	0.994666029775	0.0003184459836	7.96114959e-05	0.0049359127458
73	G	77326	162	13	7	77144	0.00209502625249	0.000168119390632	9.05258257249e-05	0.997646328531
74	C	76103	15	118	75962	8	0.000197101296927	0.00155053020249	0.998147247809	0.000105120691694
75	A	80137	79922	10	7	198	0.997317094476	0.000124786303455	8.73504124187e-05	0.00247076880842
76	T	81512	11	81382	110	9	0.000134949455295	0.998405142801	0.00134949455295	0.000110413190696
77	T	81806	2	81723	78	3	2.44480844926e-05	0.998985404494	0.000953475295211	3.66721267389e-05
78	T	82216	8	82188	18	2	9.73046608933e-05	0.999659433687	0.00021893548701	2.43261652233e-05
79	T	81408	2	81383	22	1	2.45676100629e-05	0.999692904874	0.000270243710692	1.22838050314e-05
80	C	82694	16	62	82606	10	0.000193484412412	0.000749752098097	0.998935835732	0.000120927757758
81	A	83302	10191	93	4	73014	0.122337999088	0.00111641977383	4.80180547886e-05	0.876497563084
82	T	83093	6	82874	205	8	7.22082485889e-05	0.997364398927	0.00246711516012	9.62776647852e-05
83	T	83331	4	83261	63	3	4.80013440376e-05	0.999159976479	0.000756021168593	3.60010080282e-05
84	T	81749	16	81691	36	6	0.000195721048576	0.999290511199	0.000440372359295	7.33953932158e-05
85	G	82598	36	69	2	82491	0.000435845904259	0.000835371316497	2.42136613477e-05	0.998704569118
86	T	81401	11	81311	68	11	0.000135133475019	0.998894362477	0.000835370572843	0.000135133475019
87	T	81177	4	81142	30	1	4.92750409599e-05	0.999568843392	0.000369562807199	1.231876024e-05
88	T	80724	6	80706	11	1	7.43273375948e-05	0.999777017987	0.00013626678559	1.23878895991e-05
89	T	79318	11	79289	15	3	0.00013868226632	0.999634383116	0.000189112181346	3.78224362692e-05
90	T	80113	13	80090	9	1	0.000162270792506	0.999712905521	0.000112341317888	1.24823686543e-05
91	A	81798	81772	8	1	17	0.999682143818	9.7801902247e-05	1.22252377809e-05	0.000207829042275
92	A	82584	82451	8	5	120	0.998389518551	9.6871064613e-05	6.05444153831e-05	0.0014530659692
93	A	82685	82466	22	8	189	0.997351393844	0.000266070024793	9.67527362883e-05	0.00228578339481
94	T	85253	14	85111	115	13	0.000164217095	0.998334369465	0.0013489261375	0.0001524873025
95	G	88670	36	17	6	88611	0.000405999774445	0.00019172211571	6.76666290741e-05	0.999334611481
96	T	87625	30	87312	272	11	0.000342368045649	0.996427960057	0.00310413694722	0.000125534950071
97	G	86613	67	8	6	86532	0.000773555932712	9.2364887488e-05	6.9273665616e-05	0.999064805514
98	A	87601	87090	27	11	473	0.994166733256	0.000308215659639	0.000125569342816	0.00539948174108
99	C	87513	17	53	87435	8	0.000194256853268	0.000605624307246	0.99910870385	9.14149897729e-05
100	A	87358	87009	20	12	317	0.996004945168	0.000228942970306	0.000137365782184	0.00362874607935
101	A	87027	86861	12	5	149	0.998092545991	0.00013788824158	5.74534339917e-05	0.00171211233295
102	C	89472	24	122	89325	1	0.000268240343348	0.00136355507868	0.998357027897	1.11766809728e-05
103	G	91281	137	30	6	91108	0.00150085998181	0.00032865547047	6.57310940941e-05	0.998104753454
104	T	91501	17	91257	218	9	0.000185790319231	0.997333362477	0.00238248762309	9.83595807696e-05
105	C	92516	14	80467	12031	4	0.000151325176186	0.86976306801	0.130042371049	4.32357646245e-05
106	C	92865	10	39	92814	2	0.000107683196037	0.000419964464545	0.9994508157	2.15366392075e-05
107	A	93578	93211	13	6	348	0.996078138024	0.000138921541388	6.41176344867e-05	0.00371882280023
108	A	94758	94385	8	13	352	0.996063656894	8.44255893961e-05	0.000137191582769	0.00371472593343
109	C	91750	27	51	91667	5	0.000294277929155	0.000555858310627	0.999095367847	5.44959128065e-05
110	T	91220	8	91171	36	5	8.7700065775e-05	0.999462837097	0.000394650295988	5.48125411094e-05
111	A	93664	93616	12	2	34	0.999487529894	0.000128117526478	2.13529210796e-05	0.000362999658353
112	A	94214	94076	14	3	121	0.998535249538	0.000148597872928	3.18424013416e-05	0.00128431018745
113	A	94559	94334	15	7	203	0.997620533212	0.000158631119195	7.40278556245e-05	0.00214680781311
114	T	95825	22	95711	84	8	0.00022958518132	0.998810331333	0.00087659796504	8.348552048e-05
115	G	95823	64	37	4	95718	0.000667898103796	0.000386128591257	4.17436314872e-05	0.998904229673
116	G	96947	58	14	13	96862	0.000598265031409	0.000144408800685	0.00013409388635	0.999123232282
117	A	97331	97074	13	2	242	0.997359525742	0.000133564845733	2.0548437805e-05	0.00248636097441
118	A	98273	98061	10	6	196	0.997842744192	0.000101757349425	6.10544096547e-05	0.00199444404872
119	A	97898	97327	31	30	510	0.994167398721	0.000316656111463	0.00030644139819	0.00520950376923
120	G	98257	70	17	5	98165	0.000712417435908	0.000173015663006	5.08869597077e-05	0.999063679941
121	G	97533	78	4	5	97446	0.000799729322383	4.10117601222e-05	5.12647001528e-05	0.999107994217
122	A	98018	97571	25	10	412	0.995439613132	0.000255055193944	0.000102022077578	0.0042033095962
123	T	98222	13	98048	149	12	0.000132353240618	0.998228502779	0.00151697175785	0.000122172222109
124	G	100016	82	15	3	99916	0.000819868820989	0.000149976003839	2.99952007679e-05	0.999000159974
125	T	99527	22	99310	188	7	0.00022104554543	0.99781968712	0.00188893466095	7.03326735459e-05
126	T	103150	12	103076	62	0	0.000116335433834	0.999282598158	0.000601066408143	0
127	C	103305	19	125	103149	12	0.000183921397803	0.00121000919607	0.998489908523	0.000116160882823
128	G	103019	124	15	12	102868	0.00120366146051	0.000145604208932	0.000116483367146	0.998534250963
129	C	103783	10	153	103613	7	9.63548943469e-05	0.00147422988351	0.998361966796	6.74484260428e-05
130	T	103593	28	103205	347	13	0.000270288533009	0.996254573185	0.00334964717693	0.000125491104611
131	G	103947	71	52	13	103811	0.000683040395586	0.000500254937612	0.000125063734403	0.998691640932
132	G	106046	81	37	12	105916	0.000763819474568	0.000348905192086	0.000113158440677	0.998774116893
133	A	104027	103743	17	6	261	0.997269939535	0.000163419112346	5.76773337691e-05	0.00250896401896
134	A	105143	104907	19	6	211	0.997755437832	0.000180706276214	5.70651398571e-05	0.00200679075164
135	C	105750	110	38	105598	4	0.0010401891253	0.000359338061466	0.998562647754	3.78250591017e-05
136	A	105559	105247	11	9	292	0.997044306975	0.000104207125873	8.52603757141e-05	0.00276622552317
137	A	105633	105459	16	10	148	0.998352787481	0.000151467817822	9.46673861388e-05	0.00140107731485
138	C	106737	70	87	106577	3	0.00065581757029	0.000815087551646	0.998500988411	2.81064672981e-05
139	T	105772	17	105520	226	9	0.000160723064705	0.997617516923	0.00213667133079	8.50886813145e-05
140	A	106757	106655	12	0	90	0.999044559139	0.000112404807179	0	0.000843036053842
141	T	107871	22	107617	225	7	0.000203947307432	0.997645335632	0.0020858247351	6.4892325092e-05
142	A	106264	105974	31	19	240	0.997270947828	0.000291726266657	0.000178799969886	0.00225852593541
143	C	106876	73	138	106660	5	0.000683034544706	0.00129121598862	0.997978966279	4.67831879936e-05
144	C	103026	57	42	102921	6	0.000553258400792	0.000407664084794	0.998980839788	5.82377263992e-05
145	A	102258	102162	12	4	80	0.999061198146	0.000117350231767	3.91167439222e-05	0.000782334878445
146	A	103263	103225	7	5	26	0.999632007592	6.77880751092e-05	4.84200536494e-05	0.000251784278977
147	A	103411	103176	14	18	203	0.997727514481	0.000135382116022	0.0001740627206	0.00196304068233
148	C	104185	47	31	104096	11	0.000451120602774	0.000297547631617	0.999145750348	0.00010558141767
149	C	103379	66	20	103290	3	0.000638427533638	0.000193462888981	0.999139090144	2.90194333472e-05
150	A	102827	102720	6	7	94	0.998959417274	5.8350433252e-05	6.80755054606e-05	0.000914156787614
151	A	105696	105567	27	9	93	0.998779518619	0.000255449591281	8.51498637602e-05	0.000879881925522
152	T	105923	21	105755	140	7	0.000198257224588	0.998413942203	0.00132171483058	6.60857415292e-05
153	T	105066	22	104881	158	5	0.000209392191575	0.998239202025	0.00150381664858	4.75891344488e-05
154	C	104371	24	49	104289	9	0.000229948932175	0.000469479069857	0.999214341148	8.62308495655e-05
155	A	105067	105001	8	6	52	0.999371829404	7.61418904128e-05	5.71064178096e-05	0.000494922287683
156	A	109305	109211	9	13	72	0.999140021042	8.23384108687e-05	0.000118933260144	0.000658707286949
157	A	109722	109603	14	8	97	0.998915440841	0.00012759519513	7.2911540074e-05	0.000884052423397
158	A	110297	110122	13	11	151	0.998413374797	0.000117863586498	9.9730727037e-05	0.00136903088933
159	T	109358	20	109088	229	21	0.0001828855685	0.997531044825	0.00209403975932	0.000192029846925
160	G	109137	63	107	4	108963	0.000577256109294	0.000980419106261	3.66511815425e-05	0.998405673603
161	A	108997	108713	16	2	266	0.9973944237	0.000146793031001	1.83491288751e-05	0.00244043414039
162	A	108748	108199	24	12	513	0.994951631294	0.000220693713907	0.000110346856954	0.00471732813477
163	G	106869	54	46	4	106765	0.000505291525138	0.000430433521414	3.74290018621e-05	0.999026845952
164	A	102329	101784	13	15	517	0.994674041572	0.000127041210214	0.000146586011786	0.00505233120621
165	G	103079	182	27	5	102865	0.00176563606554	0.000261935020712	4.85064853171e-05	0.997923922428
166	C	103140	21	149	102966	4	0.000203606748109	0.00144463835563	0.998312972659	3.87822377351e-05
167	T	102764	27	102406	320	11	0.000262737923787	0.996516289751	0.00311393094858	0.000107041376357
168	A	103867	103579	13	4	271	0.997227223276	0.000125160060462	3.85107878344e-05	0.00260910587578
169	A	104059	103718	20	14	307	0.996723012906	0.000192198656531	0.000134539059572	0.00295024937776
170	C	104032	19	57	103953	3	0.000182636111966	0.000547908335897	0.999240618271	2.88372808367e-05
171	A	102666	102286	15	12	353	0.996298677264	0.000146104844837	0.000116883875869	0.00343833401516
172	T	100322	11	100094	211	6	0.000109646936863	0.997727318036	0.00210322760711	5.98074201073e-05
173	C	101412	25	31	101353	3	0.000246519149608	0.000305683745513	0.999418214807	2.95822979529e-05
174	T	102693	14	102503	164	12	0.000136328668945	0.998149825207	0.00159699297907	0.00011685314481
175	T	102960	7	102920	27	6	6.79875679876e-05	0.999611499611	0.000262237762238	5.82750582751e-05
176	T	102303	20	102262	20	1	0.00019549768824	0.999599229739	0.00019549768824	9.77488441199e-06
177	A	100895	100845	10	2	38	0.999504435304	9.91129391942e-05	1.98225878388e-05	0.000376629168938
178	A	102973	102893	10	9	61	0.999223097317	9.71128354035e-05	8.74015518631e-05	0.000592388295961
179	T	103777	13	103724	37	3	0.000125268604797	0.999489289534	0.000356533721345	2.89081395685e-05
180	T	104063	6	104029	24	4	5.76573806252e-05	0.999673274843	0.000230629522501	3.84382537501e-05
181	A	103317	103188	13	2	114	0.998751415546	0.000125826340292	1.93578985065e-05	0.00110340021487
182	G	103934	35	50	3	103846	0.000336752169646	0.000481074528066	2.8864471684e-05	0.999153308831
183	A	101884	101448	26	14	396	0.995720623454	0.000255192179341	0.000137411173491	0.00388677319304
184	G	101973	57	79	15	101822	0.000558971492454	0.000774714875506	0.000147097761172	0.998519215871
185	G	101181	64	34	12	101071	0.000632529822793	0.000336031468359	0.000118599341774	0.998912839367
186	A	99820	99360	25	6	429	0.995391705069	0.000250450811461	6.01081947506e-05	0.00429773592466
187	G	100239	310	24	18	99887	0.00309260866529	0.000239427767635	0.000179570825727	0.996488392741
188	C	99886	23	303	99553	7	0.000230262499249	0.00303345814228	0.996666199467	7.00798910758e-05
189	A	101531	101020	42	20	449	0.994967054397	0.000413666761876	0.000196984172322	0.00442229466862
190	C	102195	46	62	102083	4	0.000450119868878	0.000606683301531	0.998904055971	3.91408581633e-05
191	A	102458	102162	12	10	274	0.997111011341	0.000117121161842	9.76009682016e-05	0.00267426652872
192	A	102279	101972	22	16	269	0.99699840632	0.000215097918439	0.000156434849774	0.00263006091182
193	A	100713	100390	13	16	294	0.996792866859	0.00012907966201	0.00015886727632	0.00291918620238
194	C	102298	36	66	102194	2	0.000351913038378	0.000645173903693	0.998983362334	1.95507243543e-05
195	A	98503	98120	29	12	342	0.996111793549	0.000294407276936	0.000121823700801	0.00347197547283
196	G	98516	203	18	9	98286	0.00206057899224	0.000182711437736	9.1355718868e-05	0.997665353851
197	C	100585	13	158	100405	9	0.00012924392305	0.00157081075707	0.998210468758	8.94765621116e-05
198	A	102362	102051	15	6	290	0.996961763154	0.000146538754616	5.86155018464e-05	0.00283308258924
199	A	105722	105470	12	9	231	0.997616390155	0.000113505230699	8.51289230245e-05	0.00218497569096
200	T	105347	21	105146	169	11	0.000199341224715	0.998092019706	0.00160422223699	0.000104416831993
201	G	102331	73	48	7	102203	0.000713371314655	0.00046906606991	6.84054685286e-05	0.998749157147
202	G	102690	136	12	39	102503	0.00132437433051	0.000116856558574	0.000379783815367	0.998178985296
203	A	102126	101720	22	6	378	0.996024518732	0.000215420167244	5.8750954703e-05	0.00370131014629
204	T	103840	19	103433	380	8	0.000182973805855	0.996080508475	0.0036594761171	7.70416024653e-05
205	C	104319	21	41	104249	8	0.000201305610675	0.000393025239889	0.999328981298	7.66878516857e-05
206	A	103873	103634	10	14	215	0.99769911334	9.62714083544e-05	0.000134779971696	0.00206983527962
207	A	103363	103246	5	4	108	0.99886806691	4.83732089819e-05	3.86985671855e-05	0.00104486131401
208	A	102927	102661	11	25	230	0.997415644097	0.000106871860639	0.000242890592362	0.00223459344973
209	C	102923	88	75	102753	7	0.000855008112861	0.000728700096188	0.998348279782	6.80120089776e-05
210	C	102144	128	62	101949	5	0.00125313283208	0.000606986215539	0.998090930451	4.89505012531e-05
211	G	109632	82	42	10	109498	0.000747956800934	0.000383099824869	9.12142440163e-05	0.99877772913
212	A	109470	109352	6	5	107	0.998922079108	5.48095368594e-05	4.56746140495e-05	0.00097743674066
213	A	109635	109265	21	27	322	0.996625165321	0.000191544670954	0.000246271719798	0.00293701828796
214	G	111109	79	18	15	110997	0.000711013509257	0.000162003078058	0.000135002565049	0.998991980848
215	A	110956	110756	7	6	187	0.998197483687	6.3088070947e-05	5.40754893832e-05	0.00168535275244
216	A	110762	110261	19	10	472	0.995476788068	0.000171538975461	9.02836712952e-05	0.00426138928513
217	G	111023	43	13	10	110957	0.000387307134558	0.000117092854634	9.00714266413e-05	0.999405528584
218	A	110446	109924	61	3	458	0.995273708419	0.000552306104341	2.71625952954e-05	0.00414682288177
219	A	111458	110908	33	12	505	0.995065405803	0.000296075651815	0.000107663873387	0.00453085467171
220	G	110113	64	18	6	110025	0.000581221109224	0.000163468436969	5.44894789898e-05	0.999200820975
221	A	110301	109814	29	9	449	0.995584808841	0.000262916927317	8.15949084777e-05	0.00407067932294
222	A	111317	110913	30	10	364	0.996370725046	0.00026950061536	8.98335384532e-05	0.0032699407997
223	A	111796	111361	21	11	403	0.996108984221	0.000187842141043	9.83935024509e-05	0.00360478013525
224	T	111358	23	111166	156	13	0.000206541065752	0.998275831103	0.00140088722858	0.000116740602382
225	G	107193	62	25	7	107099	0.000578395977349	0.000233224184415	6.53027716362e-05	0.999123077067
226	G	106885	62	16	11	106796	0.000580062684193	0.000149693595921	0.000102914347196	0.999167329373
227	A	107352	106785	32	10	525	0.994718309859	0.000298084805127	9.31515016022e-05	0.00489045383412
228	C	109381	98	92	109177	14	0.000895950850696	0.00084109671698	0.998134959454	0.000127992978671
229	T	107649	27	107358	257	7	0.000250815149235	0.997296770058	0.00238738864272	6.50261498017e-05
230	G	107457	89	31	5	107332	0.000828238272053	0.000288487488018	4.6530240003e-05	0.998836744
231	G	106935	84	33	8	106810	0.000785523916398	0.000308598681442	7.48118015617e-05	0.998831065601
232	G	105602	54	14	13	105521	0.00051135395163	0.000132573246719	0.000123103729096	0.999232969073
233	A	105762	105373	17	7	365	0.996321930372	0.000160738261379	6.61863429209e-05	0.00345114502373
234	A	105766	105559	17	7	183	0.998042849309	0.000160732182365	6.61838397973e-05	0.00173023466899
235	T	105309	50	105170	53	36	0.000474793227549	0.998680074827	0.000503280821202	0.000341851123836
236	C	104915	143	112	104647	13	0.00136300814945	0.00106753085831	0.99744555116	0.000123909831769
237	G	103658	130	21	9	103498	0.001254124139	0.000202589283992	8.68239788535e-05	0.998456462598
238	G	103678	69	16	2	103591	0.000665522097263	0.000154323964583	1.92904955728e-05	0.999160863443
239	A	104607	104362	14	14	217	0.997657900523	0.000133834255834	0.000133834255834	0.00207443096542
240	A	104422	104068	27	10	317	0.996609909789	0.000258566202524	9.57652601942e-05	0.00303575874816
241	G	105864	70	17	0	105777	0.00066122572357	0.00016058339001	0	0.999178190886
242	T	104676	25	104533	107	11	0.000238832206045	0.998633879781	0.00102220184187	0.00010508617066
243	T	102043	13	101700	315	15	0.000127397273698	0.996638671932	0.00308693393961	0.000146996854267
244	G	101729	45	18	10	101656	0.000442351738442	0.000176940695377	9.83003863205e-05	0.99928240718
245	A	102047	101489	52	15	491	0.994531931365	0.000509569120111	0.00014699109234	0.00481150842259
246	T	102829	27	102635	158	9	0.000262571842574	0.998113372687	0.00153653152321	8.75239475245e-05
247	A	100882	100582	32	10	258	0.997026228663	0.000317202275926	9.9125711227e-05	0.00255744334966
248	G	100416	78	13	2	100323	0.000776768642447	0.000129461440408	1.99171446781e-05	0.999073852772
249	T	97306	38	96932	326	10	0.000390520625655	0.996156454895	0.00335025589378	0.000102768585699
250	C	98706	14	53	98634	5	0.000141835349422	0.000536948108524	0.99927056106	5.06554819363e-05
251	T	97254	19	96992	239	4	0.000195364715076	0.997306023403	0.00245748246859	4.11294137002e-05
252	C	97171	19	107	97036	9	0.000195531588643	0.00110115157815	0.998610696607	9.26202261992e-05
253	G	96621	311	26	26	96258	0.00321876196686	0.000269092640316	0.000269092640316	0.996243052753
254	C	95746	24	158	95558	6	0.000250663213085	0.00165019948614	0.998036471498	6.26658032712e-05
255	C	96718	31	25	96658	4	0.000320519448293	0.000258483426043	0.999379639777	4.13573481668e-05
256	A	97063	96998	7	17	41	0.999330331846	7.21181088571e-05	0.000175143978653	0.000422406066163
257	A	97913	97888	11	3	11	0.99974467129	0.00011234463248	3.06394452218e-05	0.00011234463248
258	A	97495	97433	6	0	56	0.999364069952	6.15416175188e-05	0	0.000574388430176
259	A	96926	96845	10	6	65	0.999164310918	0.000103171491653	6.19028949921e-05	0.000670614695747
260	A	96071	95631	18	13	409	0.995420053918	0.000187361430609	0.000135316588773	0.00425726806216
261	G	96309	231	18	22	96038	0.00239852973242	0.000186898420708	0.000228431403088	0.997186140444
262	C	95457	57	201	95197	2	0.000597127502436	0.00210566014017	0.997276260515	2.09518421907e-05
263	A	94559	94217	29	10	303	0.996383210482	0.000306686830444	0.000105754079464	0.00320434860775
264	A	95173	94725	32	5	411	0.995292782617	0.000336229813077	5.25359082933e-05	0.00431845166171
265	G	94699	58	39	14	94588	0.00061246686871	0.00041183117034	0.000147836830378	0.998827865131
266	T	91078	49	90868	149	12	0.000538000395266	0.99769428402	0.0016359603856	0.000131755198841
267	A	89667	89512	25	9	121	0.998271381891	0.000278809372456	0.000100371374084	0.00134943736269
268	C	87760	77	54	87624	5	0.000877392889699	0.000615314494075	0.998450319052	5.69735642662e-05
269	A	87249	87036	8	8	197	0.997558711275	9.16915953191e-05	9.16915953191e-05	0.00225790553473
270	A	87009	86703	11	10	285	0.996483122436	0.000126423703295	0.000114930639359	0.00327552322174
271	A	87164	87015	24	10	115	0.998290578679	0.000275343031527	0.000114726263136	0.00131935202607
272	C	88345	121	36	88185	3	0.00136963042617	0.000407493349935	0.998188918445	3.39577791612e-05
273	T	86379	12	86067	287	13	0.000138922654812	0.996388010975	0.00332256682759	0.000150499542713
274	T	86024	9	85957	48	10	0.000104621965963	0.999221147587	0.000557983818469	0.000116246628848
275	T	85894	8	85857	22	7	9.31380538804e-05	0.999569236501	0.000256129648171	8.14957971453e-05
276	T	85111	8	85047	49	7	9.39949007766e-05	0.999248040794	0.000575718767257	8.22455381796e-05
277	G	84990	61	47	8	84874	0.000717731497823	0.000553006236028	9.4128721026e-05	0.998635133545
278	A	84690	84275	28	8	379	0.995099775652	0.000330617546345	9.44621560987e-05	0.00447514464518
279	T	85311	16	84993	294	8	0.000187549085112	0.996272461933	0.00344621443894	9.37745425561e-05
280	G	78018	271	82	11	77654	0.00347355738419	0.0010510395037	0.000140993104155	0.995334410008
281	C	78226	94	164	77961	7	0.00120164651139	0.00209648965817	0.996612379516	8.9484314678e-05
282	A	81491	81195	17	4	275	0.996367697046	0.000208611993963	4.908517505e-05	0.00337460578469
283	T	80416	14	80366	31	5	0.000174094707521	0.999378233187	0.000385495423796	6.21766812575e-05
284	T	80028	11	79995	21	1	0.000137451891838	0.999587644324	0.000262408157145	1.24956265307e-05
285	A	81153	81015	31	1	106	0.998299508336	0.000381994504208	1.23224033616e-05	0.00130617475632
286	A	83097	83009	18	7	63	0.998940996667	0.000216614318206	8.42389015247e-05	0.000758150113723
287	T	82810	27	82744	36	3	0.000326047578795	0.999202994807	0.00043473010506	3.6227508755e-05
288	T	81520	12	81471	36	1	0.000147203140334	0.99939892051	0.000441609421001	1.22669283611e-05
289	A	80176	80106	34	1	35	0.999126920774	0.000424067052485	1.24725603672e-05	0.000436539612852
290	A	81261	81202	6	2	51	0.999273944451	7.38361575664e-05	2.46120525221e-05	0.000627607339314
291	A	81414	81386	7	1	20	0.999656078807	8.59802982288e-05	1.2282899747e-05	0.000245657994939
292	A	82117	82005	15	7	90	0.998636092405	0.000182666195794	8.52442247038e-05	0.00109599717476
293	A	81748	81659	6	8	75	0.99891128835	7.33962910408e-05	9.78617213877e-05	0.000917453638009
294	A	81445	81196	27	9	213	0.996942722082	0.000331512063356	0.000110504021119	0.00261526183314
295	T	81821	18	81531	247	25	0.000219992422483	0.996455677638	0.00301878490852	0.000305545031227
296	G	83022	49	74	6	82893	0.000590205005902	0.000891330008913	7.22700007227e-05	0.998446194984
297	T	81968	23	81523	403	19	0.000280597306266	0.994571052118	0.00491655280109	0.000231797774741
298	C	84157	137	38	83971	11	0.00162790974013	0.000451537008211	0.99778984517	0.000130708081324
299	T	84395	6	84295	88	6	7.10942591386e-05	0.998815095681	0.0010427158007	7.10942591386e-05
300	T	84940	8	84909	11	12	9.41841299741e-05	0.999635036496	0.000129503178714	0.000141276194961
301	T	84960	16	84906	33	5	0.000188323917137	0.99936440678	0.000388418079096	5.88512241055e-05
302	T	84720	12	84676	25	7	0.00014164305949	0.999480642115	0.000295089707271	8.26251180359e-05
303	T	83357	11	83260	76	10	0.000131962522644	0.998836330482	0.000911741065537	0.000119965929676
304	G	83204	35	25	8	83136	0.000420652853228	0.000300466323734	9.6149223595e-05	0.999182731599
305	A	85221	84834	36	6	345	0.995458865773	0.000422431090928	7.04051818214e-05	0.00404829795473
306	A	85929	85423	30	14	462	0.994111417566	0.000349125440771	0.000162925205693	0.00537653178787
307	G	87581	60	40	6	87475	0.000685080097281	0.000456720064854	6.85080097281e-05	0.998789691828
308	T	86266	8	85907	346	5	9.27364199105e-05	0.995838453157	0.00401085016113	5.79602624441e-05
309	C	86988	62	22	86898	6	0.000712741987401	0.000252908447142	0.998965374534	6.89750310388e-05
310	T	85398	43	84950	385	20	0.000503524672709	0.994753975503	0.00450830230216	0.00023419752219
311	T	86737	7	86690	34	6	8.0703736583e-05	0.999458132054	0.000391989577689	6.91746313569e-05
312	T	86712	11	86668	30	3	0.0001268567211	0.999492573116	0.000345972875727	3.45972875727e-05
313	G	87929	21	166	1	87741	0.00023882905526	0.00188788681777	1.13728121553e-05	0.997861911315
314	T	88327	14	88204	99	10	0.000158501930327	0.998607447326	0.00112083507874	0.000113215664519
315	T	87806	9	87748	46	3	0.000102498690295	0.999339452885	0.000523882194839	3.41662300982e-05
316	T	86737	5	86676	53	3	5.76455261307e-05	0.999296724581	0.000611042576986	3.45873156784e-05
317	C	86774	289	27	86449	9	0.00333049069998	0.000311153110379	0.996254638486	0.00010371770346
318	T	86500	11	86431	55	3	0.000127167630058	0.999202312139	0.000635838150289	3.46820809249e-05
319	A	85878	85843	4	2	29	0.999592445097	4.65777032535e-05	2.32888516267e-05	0.000337688348588
320	A	87222	87176	8	4	34	0.999472610121	9.17199789044e-05	4.58599894522e-05	0.000389809910344
321	A	87529	87487	10	3	29	0.999520159033	0.000114247849284	3.42743547853e-05	0.000331318762924
322	A	87222	87166	7	4	45	0.999357960148	8.02549815414e-05	4.58599894522e-05	0.000515924881337
323	A	87701	87646	17	3	35	0.999372869181	0.000193840435115	3.42071356085e-05	0.000399083248766
324	T	87203	6	87150	41	6	6.8804972306e-05	0.999392222745	0.000470167310758	6.8804972306e-05
325	A	86614	86471	12	9	122	0.998348996698	0.000138545731637	0.000103909298728	0.00140854827164
326	T	88771	19	88697	50	5	0.00021403386241	0.999166394431	0.000563247006342	5.63247006342e-05
327	A	87274	86968	42	12	252	0.996493801132	0.000481242981873	0.000137497994821	0.00288745789124
328	G	87398	51	96	3	87248	0.000583537380718	0.00109842330488	3.43257282775e-05	0.998283713586
329	A	87388	87185	4	4	195	0.997677026594	4.57728749943e-05	4.57728749943e-05	0.00223142765597
330	A	87049	86750	12	9	278	0.99656515296	0.000137853392917	0.000103390044687	0.00319360360257
331	C	87392	51	47	87290	4	0.00058357744416	0.000537806664226	0.998832845112	4.57707799341e-05
332	C	89806	75	21	89708	2	0.00083513351001	0.000233837382803	0.99890875888	2.22702269336e-05
333	A	89972	89838	11	6	117	0.998510647757	0.000122260258747	6.66874138621e-05	0.00130040457031
334	A	90326	90214	7	3	102	0.998760046941	7.74970661825e-05	3.32130283639e-05	0.00112924296437
335	A	90800	90509	18	14	259	0.996795154185	0.000198237885463	0.000154185022026	0.00285242290749
336	T	90141	20	90041	77	3	0.000221874618653	0.998890626907	0.000854217281814	3.32811927979e-05
337	G	89478	51	21	8	89398	0.000569972507208	0.000234694561792	8.94074521111e-05	0.999105925479
338	A	89712	89451	12	4	245	0.997090690209	0.000133761369716	4.45871232388e-05	0.00273096129838
339	A	92524	92222	17	11	274	0.996735982015	0.000183736111712	0.000118888072284	0.00296139380053
340	T	92961	17	92693	243	8	0.000182872387345	0.997117070599	0.00261399941911	8.60575940448e-05
341	G	91525	83	23	5	91414	0.000906856050259	0.00025129745971	5.46298825458e-05	0.998787216607
342	C	91505	29	79695	11757	24	0.000316922572537	0.870936014425	0.128484782252	0.000262280749686
343	G	94058	110	41	2	93905	0.00116949116503	0.000435901252419	2.12634757277e-05	0.998373344107
344	T	94714	14	94386	295	19	0.000147813417235	0.996536942796	0.00311463986317	0.00020060392339
345	T	95175	16	95113	38	8	0.000168111373785	0.999348568427	0.00039926451274	8.40556868926e-05
346	T	95834	7	95778	42	7	7.30429701359e-05	0.999415656239	0.000438257820815	7.30429701359e-05
347	G	95954	28	45	5	95876	0.00029180649061	0.000468974717052	5.21083018947e-05	0.99918711049
348	G	95997	85	66	6	95840	0.000885444336802	0.000687521485046	6.2501953186e-05	0.998364532225
349	T	95025	15	94913	85	12	0.000157853196527	0.998821362799	0.000894501446988	0.000126282557222
350	T	97732	10	97633	85	4	0.000102320631932	0.998987025744	0.000869725371424	4.09282527729e-05
351	T	95810	2	95761	41	6	2.08746477403e-05	0.99948857113	0.000427930278677	6.2623943221e-05
352	A	96613	96517	11	3	82	0.999006344902	0.000113856313333	3.1051721818e-05	0.000848747063025
353	T	98809	16	98726	64	3	0.00016192856926	0.999159995547	0.00064771427704	3.03616067362e-05
354	T	97649	9	97462	171	7	9.21668424664e-05	0.998084977829	0.00175117000686	7.16853219183e-05
355	C	95190	89	52	95032	17	0.000934972160941	0.000546275869314	0.998340161782	0.000178590188045
356	A	95600	95392	16	7	185	0.997824267782	0.000167364016736	7.32217573222e-05	0.00193514644351
357	A	96005	95740	21	9	235	0.997239727098	0.000218738607364	9.37451174418e-05	0.00244778917765
358	C	96709	203	43	96455	8	0.0020990807474	0.000444632867675	0.997373563991	8.27223939861e-05
359	A	96622	96287	15	15	305	0.99653288071	0.000155244147296	0.000155244147296	0.00315663099501
360	T	98714	26	98439	239	10	0.000263387158863	0.997214174281	0.00242113580647	0.000101302753409
361	G	98064	59	23	6	97976	0.00060164790341	0.000234540708109	6.11845325502e-05	0.999102626856
362	A	98273	97906	24	11	332	0.996265505276	0.000244217638619	0.000111933084367	0.0033783440009
363	A	100566	100117	20	18	411	0.99553527037	0.00019887437106	0.000178986933954	0.00408686832528
364	T	101089	30	101007	44	8	0.000296768194363	0.999188833602	0.0004352600184	7.91381851636e-05
365	G	98149	61	63	17	98008	0.000621504039776	0.000641881221408	0.000173206043872	0.998563408695
366	G	97195	91	40	7	97057	0.000936262153403	0.000411543803694	7.20201656464e-05	0.998580173877
367	G	95656	104	33	7	95512	0.0010872292381	0.000344986200552	7.31788910262e-05	0.99849460567
368	G	99864	92	15	7	99750	0.000921252903949	0.000150204277818	7.00953296483e-05	0.998858447489
369	A	100095	99835	19	4	237	0.997402467656	0.000189819671312	3.99620360657e-05	0.00236775063689
370	A	101281	101008	12	4	257	0.997304528984	0.000118482242474	3.94940808246e-05	0.00253749469298
371	A	102271	102090	13	10	158	0.998230192332	0.000127113257913	9.77794291637e-05	0.00154491498079
372	A	102125	101368	45	24	688	0.9925875153	0.000440636474908	0.000235006119951	0.00673684210526
373	G	103483	80	11	6	103386	0.000773073838215	0.000106297652755	5.79805378661e-05	0.999062647971
374	A	102434	102038	8	8	380	0.996134096101	7.80990686686e-05	7.80990686686e-05	0.00370970576176
375	T	101906	15	101676	206	9	0.000147194473338	0.997743018075	0.00202147076718	8.83166840029e-05
376	C	100333	32	74	100223	4	0.000318937936671	0.000737543978551	0.998903650843	3.98672420839e-05
377	A	100631	100207	36	14	374	0.995786586638	0.000357742643917	0.000139122139301	0.00371654857847
378	A	101421	100952	54	15	400	0.995375711145	0.000532434111279	0.000147898364244	0.00394395637984
379	G	101378	87	12	1	101278	0.000858174357356	0.000118368876877	9.86407307305e-06	0.999013592693
380	G	99933	210	9	17	99697	0.00210140794332	9.00603404281e-05	0.000170113976364	0.99763841774
381	C	100162	13	173	99969	7	0.00012978974062	0.00172720193287	0.998073121543	6.98867834109e-05
382	T	98935	68	98391	446	30	0.000687319957548	0.99450144034	0.0045080103098	0.000303229393036
383	G	98801	90	20	7	98684	0.000910921954231	0.00020242710094	7.08494853291e-05	0.998815801459
384	G	99837	317	18	12	99490	0.00317517553612	0.000180293879023	0.000120195919349	0.996524334666
385	C	99684	18	155	99498	13	0.000180570603106	0.00155491352674	0.998134103768	0.000130412102243
386	A	101654	101350	26	10	268	0.997009463474	0.000255769571291	9.83729120349e-05	0.00263639404254
387	T	102325	11	102270	42	2	0.000107500610799	0.999462496946	0.000410456877596	1.95455655998e-05
388	T	102755	8	102661	80	6	7.78550922096e-05	0.999085202667	0.000778550922096	5.83913191572e-05
389	G	101879	58	15	10	101796	0.000569302800381	0.000147233482857	9.81556552381e-05	0.999185308062
390	T	103061	30	102425	589	17	0.000291089742968	0.993828897449	0.0057150619536	0.000164950854348
391	C	104556	31	56	104460	9	0.000296491832128	0.000535598148361	0.999081831746	8.60782738437e-05
392	A	105014	104577	27	7	403	0.995838650085	0.000257108575999	6.66577789628e-05	0.00383758356029
393	T	105759	24	105426	299	10	0.00022693104133	0.996851331802	0.00282718255657	9.45546005541e-05
394	G	107451	89	119	4	107239	0.000828284520386	0.00110748154973	3.72262705791e-05	0.998027007659
395	T	105467	14	104958	468	27	0.00013274294329	0.995173845848	0.00443740696142	0.000256004247774
396	T	106018	9	105904	93	12	8.48912448829e-05	0.998924710898	0.000877209530457	0.000113188326511
397	T	105937	10	105833	84	10	9.43957257615e-05	0.999018284452	0.000792924096397	9.43957257615e-05
398	T	105311	2	105280	26	3	1.89913684231e-05	0.999705633789	0.0002468877895	2.84870526346e-05
399	A	105889	105684	16	3	186	0.998064010426	0.000151101625287	2.83315547413e-05	0.00175655639396
400	C	109004	33	48	108910	13	0.00030274118381	0.000440350812814	0.999137646325	0.000119261678471
401	T	106306	20	106086	197	3	0.000188136135308	0.997930502512	0.00185314093278	2.82204202961e-05
402	T	105585	27	105424	130	4	0.000255718141782	0.998475162192	0.00123123549747	3.78841691528e-05
403	C	104739	16	48	104672	3	0.000152760671765	0.000458282015295	0.999360314687	2.86426259559e-05
404	A	106202	105958	14	6	224	0.997702491479	0.00013182425943	5.64961111843e-05	0.00210918815088
405	T	106658	13	106544	98	3	0.000121884903148	0.998931163157	0.000918824654503	2.81272853419e-05
406	A	106300	106064	18	5	213	0.997779868297	0.000169332079022	4.70366886171e-05	0.00200376293509
407	G	108074	92	127	9	107846	0.000851268575235	0.0011751207506	8.32762736643e-05	0.997890334401
408	T	105318	32	105150	125	11	0.000303841698475	0.998404831083	0.00118688163467	0.000104445583851
409	A	104849	104719	9	3	118	0.998760121699	8.5837728543e-05	2.8612576181e-05	0.00112542799645
410	A	105101	104807	21	14	259	0.997202690745	0.000199807803922	0.000133205202615	0.00246429624837
411	G	105514	57	54	10	105393	0.0005402126732	0.000511780427242	9.47741531929e-05	0.998853232746
412	A	102732	102310	18	3	401	0.995892224429	0.000175213176031	2.92021960051e-05	0.00390336019935
413	A	104419	104245	12	11	151	0.998333636599	0.000114921613883	0.000105344812726	0.00144609697469
414	C	106518	36	62	106411	9	0.000337971047147	0.000582061247864	0.998995474943	8.44927617867e-05
415	T	106127	17	105868	238	4	0.000160185438201	0.997559527736	0.00224259613482	3.76906913415e-05
416	T	105293	16	105189	84	4	0.000151956920213	0.999012280019	0.000797773831119	3.79892300533e-05
417	A	103722	103549	7	5	161	0.998332079983	6.74880931721e-05	4.82057808372e-05	0.00155222614296
418	C	104509	38	65	104397	9	0.000363605048369	0.000621956003789	0.998928321963	8.611698514e-05
419	A	102253	102040	19	12	182	0.997916931533	0.00018581361916	0.000117355969996	0.00177989887827
420	A	101670	101362	12	12	284	0.996970591128	0.000118028917085	0.000118028917085	0.00279335103767
421	C	100933	30	45	100853	5	0.000297226873272	0.000445840309909	0.999207395005	4.95378122121e-05
422	A	98450	98304	14	8	124	0.998517013713	0.000142204164551	8.12595226003e-05	0.0012595226003
423	A	98379	98213	16	5	145	0.998312648024	0.00016263633499	5.08238546844e-05	0.00147389178585
424	G	98285	181	18	3	98083	0.00184158315104	0.000183140865849	3.05234776416e-05	0.997944752505
425	C	98523	17	169	98326	11	0.000172548541965	0.00171533550541	0.998000466896	0.000111649056565
426	A	98334	98137	11	9	177	0.997996623752	0.000111863648382	9.15248032217e-05	0.00179998779669
427	A	99028	98772	17	10	229	0.997414872561	0.000171668618976	0.000100981540574	0.00231247727915
428	C	98596	14	58	98515	9	0.000141993590004	0.000588259158587	0.999178465658	9.12815935738e-05
429	T	95572	33	95266	246	27	0.00034528941531	0.996798225422	0.0025739756414	0.000282509521617
430	G	96685	58	90	6	96531	0.000599886228474	0.000930857940735	6.2057196049e-05	0.998407198635
431	G	98479	82	51	7	98339	0.000832664832096	0.000517876907767	7.10811442033e-05	0.998578377116
432	T	96000	69	95768	155	8	0.00071875	0.997583333333	0.00161458333333	8.33333333333e-05
433	A	96091	95935	9	3	144	0.998376538906	9.36612169714e-05	3.12204056571e-05	0.00149857947154
434	A	95952	95735	15	6	196	0.99773845256	0.000156328164082	6.25312656328e-05	0.00204268801067
435	A	99318	99019	10	9	280	0.996989468173	0.000100686683179	9.06180148614e-05	0.00281922712902
436	T	99910	12	99772	118	8	0.000120108097288	0.998618756881	0.00118106295666	8.00720648584e-05
437	G	95852	74	20	2	95756	0.000772023536285	0.000208655009807	2.08655009807e-05	0.998998455953
438	G	95314	261	26	4	95023	0.0027383175609	0.000272782592274	4.19665526575e-05	0.996946933294
439	C	95249	14	208	95020	7	0.000146983170427	0.00218374996063	0.997595775284	7.34915852135e-05
440	T	95315	13	95113	184	5	0.000136389865184	0.997880711326	0.00193044116876	5.24576404553e-05
441	A	97868	97605	14	10	239	0.997312706911	0.00014304982221	0.000102178444435	0.00244206482201
442	C	96471	105	93	96264	9	0.00108840998849	0.000964020275523	0.997854277451	9.32922847281e-05
443	G	95677	244	9	32	95392	0.00255024718584	9.40664945598e-05	0.000334458647324	0.997021227672
444	C	95311	64	122	95115	10	0.000671485977484	0.00128002014458	0.997943574194	0.000104919683982
445	A	95333	94904	45	30	354	0.995499984266	0.000472029622481	0.000314686414987	0.00371329969685
446	G	96992	78	15	6	96893	0.000804190036292	0.000154651930056	6.18607720224e-05	0.998979297262
447	A	94376	93989	15	6	366	0.995899381199	0.000158938713232	6.35754852929e-05	0.00387810460287
448	C	95994	170	35	95782	7	0.00177094401733	0.000364606121216	0.997791528637	7.29212242432e-05
449	A	96509	96390	12	9	98	0.998766954377	0.000124340735061	9.32555512957e-05	0.00101544933633
450	A	98108	97915	11	2	180	0.998032780201	0.000112121335671	2.03856973947e-05	0.00183471276552
451	A	98501	98211	14	10	266	0.997055867453	0.000142130536746	0.000101521811961	0.00270048019817
452	T	98322	14	98250	51	7	0.000142389292325	0.999267712211	0.000518703850613	7.11946461626e-05
453	G	97013	48	35	5	96925	0.00049477905023	0.000360776390793	5.1539484399e-05	0.999092905075
454	A	96856	96522	9	13	312	0.99655158173	9.29214504006e-05	0.000134219872801	0.00322127694722
455	A	95861	95601	16	6	238	0.99728773954	0.000166908336028	6.25906260106e-05	0.00248276149842
456	T	95874	16	95807	48	3	0.000166885704153	0.999301166114	0.00050065711246	3.12910695288e-05
457	A	95198	94966	34	5	193	0.997562974012	0.000357150360302	5.25221118091e-05	0.00202735351583
458	T	95399	12	95307	76	4	0.000125787482049	0.999035629304	0.000796654052977	4.1929160683e-05
459	G	95826	52	29	6	95739	0.000542650220191	0.000302631853568	6.26134869451e-05	0.999092104439
460	T	94592	23	94443	116	10	0.000243149526387	0.998424813938	0.00122631935047	0.000105717185386
461	A	97078	96909	22	5	142	0.998259131832	0.000226621891675	5.15049753806e-05	0.00146274130081
462	T	96758	13	96712	28	5	0.00013435581554	0.999524587114	0.000289381756547	5.16753136692e-05
463	T	94406	18	94344	42	2	0.00019066584751	0.999343262081	0.000444886977523	2.11850941677e-05
464	G	93463	65	29	8	93361	0.000695462375485	0.000310283213678	8.55953692905e-05	0.998908659042
465	G	96157	46	21	7	96083	0.000478384308995	0.000218392836715	7.27976122383e-05	0.999230425242
466	A	96704	96081	38	8	577	0.99355766049	0.000392951687624	8.27266710788e-05	0.00596666115156
467	G	100615	40	19	12	100544	0.000397555036525	0.00018883864235	0.000119266510958	0.99929433981
468	T	98201	31	98049	95	26	0.000315679066405	0.998452154255	0.000967403590595	0.000264763087952
469	A	96871	96598	21	7	245	0.99718181912	0.000216783144594	7.22610481981e-05	0.00252913668693
470	G	100525	62	11	3	100449	0.000616761999503	0.000109425516041	2.98433225566e-05	0.999243969162
471	A	100786	100260	21	7	498	0.994781021174	0.000208362272538	6.9454090846e-05	0.00494116246304
472	T	101506	28	101367	104	7	0.000275845762812	0.99863062282	0.00102456997616	6.8961440703e-05
473	G	101725	70	14	5	101636	0.000688129761612	0.000137625952322	4.91521258294e-05	0.99912509216
474	G	102696	42	12	4	102638	0.00040897405936	0.000116849731246	3.89499104152e-05	0.999435226299
475	T	103274	27	103059	144	44	0.000261440439995	0.997918159459	0.0013943490133	0.000426051087399
476	T	102683	7	102578	87	11	6.81709727998e-05	0.998977435408	0.000847267804797	0.0001071258144
477	G	105639	70	31	2	105536	0.000662634065071	0.000293452228817	1.89324018592e-05	0.999024981304
478	G	107498	107	21	14	107356	0.000995367355672	0.000195352471674	0.000130234981116	0.998679045192
479	T	106562	33	105970	488	71	0.000309678872394	0.994444548713	0.00457949362812	0.000666278786059
480	G	106495	104	5	4	106382	0.000976571670031	4.69505610592e-05	3.75604488474e-05	0.99893891732
481	A	106609	106067	39	14	489	0.994916001463	0.000365822772937	0.000131320995413	0.00458685476836
482	C	111106	37	56	111000	13	0.000333015318705	0.000504023185067	0.999045956114	0.000117005382248
483	T	110517	16	110006	490	5	0.000144774107151	0.995376276953	0.0044337070315	4.52419084847e-05
484	C	112250	39	61	112146	4	0.000347438752784	0.000543429844098	0.999073496659	3.56347438753e-05
485	T	113231	32	112805	386	8	0.000282608119685	0.996237779407	0.00340896044369	7.06520299211e-05
486	T	114094	11	114014	65	4	9.64117306782e-05	0.999298823777	0.00056970568128	3.50588111557e-05
487	T	114036	14	113986	33	3	0.000122768248623	0.999561541969	0.000289382300326	2.63074818478e-05
488	G	114070	66	72	4	113928	0.000578592092575	0.000631191373718	3.50661874288e-05	0.998755150346
489	T	114170	11	114015	140	4	9.63475518963e-05	0.998642375405	0.00122624156959	3.50354734168e-05
490	T	113517	12	113453	47	5	0.000105711038875	0.999436207793	0.000414034902261	4.4046266198e-05
491	C	114303	39	236	114011	17	0.000341198393743	0.00206468771598	0.997445386385	0.000148727504965
492	G	115598	101	53	9	115435	0.000873717538366	0.000458485440925	7.78560182702e-05	0.998589941002
493	G	116515	122	40	10	116343	0.00104707548384	0.000343303437326	8.58258593314e-05	0.998523795219
494	T	116745	20	116513	207	5	0.000171313546619	0.998012762859	0.0017730952075	4.28283866547e-05
495	A	117038	116984	10	4	40	0.999538611391	8.54423349681e-05	3.41769339873e-05	0.000341769339873
496	A	115854	115795	10	5	44	0.999490738343	8.631553507e-05	4.3157767535e-05	0.000379788354308
497	A	114817	114495	22	24	276	0.997195537246	0.000191609256469	0.000209028279784	0.00240382521752
498	C	116837	55	64	116716	2	0.000470741289146	0.000547771681916	0.998964369164	1.71178650599e-05
499	T	116669	37	116219	390	23	0.000317136514413	0.996142934284	0.00334279028705	0.000197138914365
500	T	115748	7	115605	134	2	6.04762069323e-05	0.998764557487	0.00115768738985	1.72789162664e-05
501	A	115852	115693	13	6	140	0.9986275593	0.000112212132721	5.1790215102e-05	0.00120843835238
502	A	116537	116101	23	16	397	0.996258698954	0.000197362211143	0.00013729545123	0.00340664338365
503	C	117131	59	96	116973	3	0.000503709521817	0.000819595154144	0.998651082975	2.5612348567e-05
504	A	115990	115426	29	35	500	0.995137511854	0.000250021553582	0.000301750150875	0.00431071644107
505	C	115590	31	86	115464	9	0.000268189289731	0.000744008997318	0.998909940306	7.78614066961e-05
506	C	115514	39	79	115391	5	0.000337621413855	0.000683899787039	0.998935194002	4.3284796648e-05
507	A	116656	116311	26	15	304	0.997042586751	0.00022287752023	0.000128583184748	0.00260595254423
508	A	119704	119420	28	16	240	0.99762748112	0.000233910312103	0.000133663035488	0.00200494553231
509	C	120980	36	81	120857	6	0.000297569846256	0.000669532154075	0.998983303025	4.95949743759e-05
510	T	118942	33	118532	362	15	0.000277446150224	0.99655294177	0.00304350019337	0.000126111886466
511	G	119211	57	125	8	119021	0.000478143795455	0.00104856095495	6.71079011165e-05	0.998406187348
512	A	118752	118571	16	4	161	0.998475815144	0.000134734572891	3.36836432229e-05	0.00135576663972
513	A	119117	118942	5	12	158	0.998530856217	4.19755366572e-05	0.000100741287977	0.00132642695837
514	A	119235	118975	30	14	216	0.997819432214	0.000251603975343	0.000117415188493	0.00181154862247
515	A	117381	116776	21	25	559	0.994845843876	0.000178904592736	0.00021298165802	0.00476226987332
516	A	119020	15476	39	3	103502	0.130028566627	0.000327676020837	2.52058477567e-05	0.869618551504
517	A	117268	116975	4	4	285	0.997501449671	3.41099021046e-05	3.41099021046e-05	0.00243033052495
518	T	117236	18	116896	304	18	0.000153536456379	0.997099866935	0.00259306015217	0.000153536456379
519	T	115585	17	115507	58	3	0.000147077908033	0.999325171951	0.000501795215642	2.5954924947e-05
520	A	114830	114668	12	4	146	0.998589218845	0.000104502307759	3.48341025864e-05	0.0012714447444
521	A	114628	114152	22	13	441	0.995847436926	0.000191925184074	0.000113410336044	0.00384722755348
522	G	115313	223	11	6	115073	0.00193386695342	9.53925403033e-05	5.20322947109e-05	0.997918708212
523	C	115669	56	158	115450	5	0.000484140089393	0.00136596668079	0.998106666436	4.32267936958e-05
524	T	116855	15	116373	451	16	0.000128364212058	0.995875229986	0.00385948397587	0.000136921826195
525	C	115925	114	48	115754	9	0.000983394436058	0.000414060815182	0.998524908346	7.76364028467e-05
526	A	116455	116007	38	15	395	0.99615302048	0.00032630629857	0.000128805117857	0.00339186810356
527	G	116932	26	53	6	116847	0.000222351452126	0.00045325488318	5.13118735675e-05	0.999273081791
528	A	114887	114445	15	13	414	0.996152741389	0.000130563075022	0.000113154665019	0.00360354087059
529	G	116099	82	25	4	115988	0.000706293766527	0.000215333465405	3.44533544647e-05	0.999043919414
530	A	114398	114165	9	3	221	0.997963251106	7.86727040683e-05	2.62242346894e-05	0.00193185195545
531	A	114575	114302	6	10	257	0.997617281257	5.23674449051e-05	8.72790748418e-05	0.00224307222343
532	A	115844	115558	19	10	257	0.997531162598	0.000164013673561	8.63229860847e-05	0.00221850074238
533	T	116050	13	115969	60	8	0.000112020680741	0.999302024989	0.000517018526497	6.8935803533e-05
534	T	112324	9	112228	77	10	8.01253516613e-05	0.999145329582	0.000685516897546	8.90281685125e-05
535	G	111389	155	9	8	111217	0.00139151980896	8.07979243911e-05	7.18203772365e-05	0.998455861889
536	C	108504	269	243	107978	14	0.00247917127479	0.0022395487724	0.995152252452	0.00012902750129
537	A	110757	110174	40	18	525	0.994736224347	0.000361150988199	0.00016251794469	0.00474010672012
538	G	112057	30	28	5	111994	0.000267720892046	0.000249872832576	4.46201486743e-05	0.999437786127
539	A	108565	108447	9	5	104	0.998913093538	8.28996453737e-05	4.6055358541e-05	0.000957951457652
540	A	107924	107648	13	4	259	0.997442644824	0.000120455135095	3.70631184908e-05	0.00239983692228
541	G	107116	53	12	2	107049	0.000494790694201	0.000112028081706	1.8671346951e-05	0.999374509877
542	A	105101	104602	23	11	465	0.995252185993	0.000218837118581	0.000104661230626	0.00442431565827
543	T	103637	11	103520	105	1	0.000106139699142	0.998871059564	0.00101315167363	9.64906355838e-06
544	A	102734	102380	32	10	312	0.996554207955	0.00031148402671	9.73387583468e-05	0.00303696926042
545	G	103154	28	28	6	103092	0.000271438819629	0.000271438819629	5.81654613491e-05	0.999398956899
546	T	100067	47	99742	267	11	0.000469685310842	0.996752176042	0.00266821229776	0.000109926349346
547	G	98790	88	13	17	98672	0.000890778418868	0.000131592266424	0.000172082194554	0.99880554712
548	A	99241	98950	13	14	264	0.997067744178	0.00013099424633	0.000141070726817	0.00266019084854
549	A	100037	99750	12	9	266	0.997131061507	0.000119955616422	8.99667123164e-05	0.00265901616402
550	T	100318	22	100206	76	14	0.000219302617676	0.99888355031	0.000757590861062	0.000139556211248
551	G	95170	60	24	6	95080	0.000630450772302	0.000252180308921	6.30450772302e-05	0.999054323842
552	G	94619	101	26	4	94488	0.00106743888648	0.000274786248005	4.22748073854e-05	0.998615500058
553	G	95206	71	16	4	95115	0.000745751318194	0.000168056635086	4.20141587715e-05	0.999044177888
554	T	95564	44	95177	268	75	0.000460424427609	0.995950357875	0.0028044033318	0.000784814365242
555	G	97156	49	18	4	97085	0.000504343529993	0.000185269051834	4.11709004076e-05	0.999269216518
556	A	96821	96307	38	8	468	0.99469123434	0.000392476838702	8.26267028847e-05	0.00483366211876
557	C	98335	204	42	98078	11	0.00207454110947	0.000427111404891	0.997386484975	0.000111862510805
558	T	100753	13	100581	151	8	0.000129028416027	0.998292854803	0.00149871467847	7.94021021707e-05
559	A	103049	102918	18	8	105	0.998728760104	0.000174674184126	7.76329707227e-05	0.00101893274073
560	T	104384	16	104272	93	3	0.000153280196199	0.998927038627	0.000890941140405	2.87400367872e-05
561	A	103771	103667	13	2	89	0.998997793218	0.00012527584778	1.92732073508e-05	0.000857657727111
562	T	103474	24	103400	45	5	0.000231942323676	0.999284844502	0.000434891856892	4.83213174324e-05
563	T	102800	15	102737	46	2	0.000145914396887	0.999387159533	0.000447470817121	1.94552529183e-05
564	A	102164	102090	5	6	63	0.999275674406	4.89409185232e-05	5.87291022278e-05	0.000616655573392
565	A	103952	103806	9	5	132	0.998595505618	8.65784208096e-05	4.8099122672e-05	0.00126981683854
566	C	104875	139	48	104684	4	0.00132538736591	0.00045768772348	0.998178784267	3.81406436234e-05
567	A	105383	105240	12	10	121	0.998643044893	0.000113870358597	9.48919654973e-05	0.00114819278252
568	T	105593	21	105391	173	8	0.000198876819486	0.998086994403	0.00163836617958	7.57625978995e-05
569	A	105046	104818	20	11	197	0.997829522305	0.000190392780306	0.000104716029168	0.00187536888601
570	C	105733	70	76	105572	15	0.000662044962311	0.000718791673366	0.998477296587	0.000141866777638
571	A	104731	104244	52	33	402	0.995349991884	0.000496510106845	0.000315092952421	0.00383840505676
572	G	104739	58	199	4	104478	0.000553757435148	0.00189996085508	3.81901679413e-05	0.997508091542
573	A	102408	102082	16	10	300	0.996816654949	0.000156237793922	9.76486212015e-05	0.00292945863604
574	C	103277	59	39	103171	8	0.000571279181231	0.000377625221492	0.998973634013	7.74615838957e-05
575	A	106632	106475	14	3	140	0.998527646485	0.000131292670118	2.81341435967e-05	0.00131292670118
576	T	106516	18	106294	197	7	0.000168988696534	0.997915806076	0.00184948740095	6.57178264298e-05
577	A	103628	103420	24	5	179	0.997992820473	0.000231597637704	4.8249507855e-05	0.00172733238121
578	A	101691	101250	58	23	360	0.995663333038	0.000570355292012	0.000226175374419	0.00354013629525
579	G	101678	198	138	20	101322	0.00194732390488	0.00135722575188	0.000196699384331	0.996498750959
580	C	101714	43	119	101544	8	0.0004227539965	0.00116994710659	0.998328646991	7.86519063256e-05
581	A	103355	103281	9	8	57	0.999284021092	8.70785157951e-05	7.74031251512e-05	0.000551497266702
582	A	104591	104424	16	6	145	0.9984033043	0.000152976833571	5.7366312589e-05	0.00138635255424
583	A	104054	103717	16	39	282	0.996761297019	0.000153766313645	0.000374805389509	0.00271013127799
584	C	103966	230	55	103678	3	0.00221226170094	0.000529019102399	0.997229863609	2.88555874036e-05
585	A	102964	102860	9	35	60	0.998989938231	8.74091915621e-05	0.000339924633853	0.000582727943747
586	A	102790	102690	5	4	91	0.999027142718	4.86428640918e-05	3.89142912735e-05	0.000885300126471
587	A	102611	102550	6	2	53	0.999405521825	5.84732631004e-05	1.94910877001e-05	0.000516513824054
588	A	104444	104385	8	4	47	0.999435103979	7.65960706216e-05	3.82980353108e-05	0.000450001914902
589	A	106353	106246	5	9	93	0.998993916486	4.70132483334e-05	8.46238470001e-05	0.000874446419001
590	A	107079	106934	10	4	131	0.998645859599	9.33889931733e-05	3.73555972693e-05	0.00122339581057
591	A	105237	104764	32	18	423	0.995505383088	0.000304075562777	0.000171042504062	0.00401949884546
592	G	105525	73	40	9	105403	0.000691779199242	0.000379057095475	8.52878464819e-05	0.998843875859
593	A	102832	102281	23	19	509	0.99464174576	0.00022366578497	0.000184767387584	0.00494982106737
594	C	104899	209	65	104618	7	0.00199239268249	0.000619643657232	0.997321232805	6.67308553942e-05
595	T	105306	14	105137	145	10	0.000132945891022	0.998395153173	0.00137693958559	9.49613507303e-05
596	A	105653	105354	23	12	264	0.997169980975	0.000217693771119	0.000113579358845	0.00249874589458
597	T	108352	21	108216	108	7	0.000193812758417	0.99874483166	0.000996751329002	6.46042528057e-05
598	G	108773	75	234	5	108459	0.00068950934515	0.00215126915687	4.59672896767e-05	0.997113254208
599	T	107429	21	107221	179	8	0.000195477943572	0.998063837511	0.00166621675711	7.44677880274e-05
600	T	107549	12	107489	47	1	0.000111577048601	0.999442114757	0.000437010107021	9.29808738343e-06
601	A	106188	106120	15	2	51	0.999359626323	0.000141258899311	1.88345199081e-05	0.000480280257656
602	A	106047	105991	11	3	42	0.999471932256	0.000103727592483	2.82893434043e-05	0.000396050807661
603	A	106238	106141	5	8	84	0.999086955703	4.70641390086e-05	7.53026224138e-05	0.000790677535345
604	A	106434	106133	14	18	269	0.99717195633	0.000131536914896	0.00016911889058	0.00252738786478
605	T	105730	42	105512	167	9	0.000397238248368	0.99793814433	0.00157949493994	8.51224817932e-05
606	G	103376	58	65	8	103245	0.00056105865965	0.000628772635815	7.73874013311e-05	0.998732781303
607	G	102211	155	42	8	102006	0.00151647082995	0.000410914676503	7.8269462191e-05	0.997994345031
608	T	102070	27	101606	427	10	0.000264524346037	0.995454100127	0.00418340354659	9.79719800137e-05
609	T	104109	15	103802	287	5	0.000144079762557	0.997051167526	0.00275672612358	4.80265875189e-05
610	C	106045	261	27	105750	7	0.0024612192937	0.000254608892451	0.997218162101	6.60097128577e-05
611	A	108392	108153	12	4	223	0.997795040224	0.000110709277437	3.69030924791e-05	0.00205734740571
612	T	108360	5	108321	30	4	4.6142488003e-05	0.999640088594	0.000276854928018	3.69139904024e-05
613	T	107507	6	107466	31	4	5.5810319328e-05	0.999618629485	0.000288353316528	3.7206879552e-05
614	T	105522	19	105470	25	8	0.000180057239249	0.999507211766	0.000236917420064	7.58135744205e-05
615	T	105790	13	105743	23	11	0.000122884960771	0.999555723603	0.000217411853672	0.000103979582191
616	G	104957	72	39	8	104838	0.000685995217089	0.00037158074259	7.62216907877e-05	0.99886620235
617	G	104703	73	48	4	104578	0.000697210204101	0.000458439586258	3.82032988549e-05	0.998806146911
618	A	103277	102910	15	4	348	0.996446449839	0.000145240469805	3.87307919479e-05	0.00336957889946
619	A	102863	102741	6	10	106	0.998813956427	5.83300117632e-05	9.7216686272e-05	0.00103049687448
620	A	103370	103230	16	7	117	0.998645641869	0.000154783786398	6.77179065493e-05	0.00113185643804
621	T	103471	6	103403	61	1	5.79872621314e-05	0.999342811029	0.000589537165003	9.66454368857e-06
622	A	101807	101611	12	6	178	0.998074788571	0.000117870087519	5.89350437593e-05	0.00174840629819
623	T	101187	22	101027	131	7	0.000217419233696	0.998418769209	0.00129463270974	6.91788470851e-05
624	G	102656	38	84	1	102533	0.000370168329177	0.000818266832918	9.74127182045e-06	0.998801823566
625	A	104088	103675	20	18	375	0.99603220352	0.000192145107986	0.000172930597187	0.00360272077473
626	T	103067	26	102942	94	5	0.000252263090999	0.998787196678	0.000912028098227	4.85121328844e-05
627	A	101971	101587	33	15	336	0.996234223456	0.000323621421777	0.000147100646262	0.00329505447627
628	G	100015	212	53	10	99740	0.00211968204769	0.000529920511923	9.99850022497e-05	0.997250412438
629	C	98191	156	162	97865	8	0.00158874031225	0.00164984570887	0.996679940117	8.14738621666e-05
630	A	100625	100311	21	10	283	0.996879503106	0.000208695652174	9.93788819876e-05	0.00281242236025
631	T	102412	13	102150	242	7	0.000126938249424	0.99744170605	0.00236300433543	6.83513650744e-05
632	A	102393	102170	21	7	195	0.997822116746	0.000205092144971	6.83640483236e-05	0.00190442706044
633	T	103614	21	103266	317	10	0.000202675314147	0.996641380508	0.00305943212307	9.65120543556e-05
634	T	101674	20	101547	104	3	0.000196707122765	0.99875090977	0.00102287703838	2.95060684147e-05
635	A	100967	100677	60	15	215	0.997127774421	0.000594253567997	0.000148563391999	0.00212940861866
636	C	103718	80	44	103588	6	0.000771322239148	0.000424227231532	0.998746601361	5.78491679361e-05
637	T	103166	20	102745	384	17	0.000193862318981	0.995919198185	0.00372215652444	0.000164782971134
638	T	103500	8	103381	97	14	7.72946859903e-05	0.998850241546	0.000937198067633	0.000135265700483
639	T	103448	19	103349	74	6	0.000183667156446	0.999042997448	0.000715335240894	5.80001546671e-05
640	T	103508	4	103463	39	2	3.86443559918e-05	0.999565250995	0.00037678247092	1.93221779959e-05
641	T	102459	17	102406	36	0	0.000165920026547	0.999482719917	0.000351360056218	0
642	A	102664	102587	19	2	56	0.999249980519	0.000185069742071	1.94810254812e-05	0.000545468713473
643	A	102119	101932	11	16	160	0.998168803063	0.000107717466877	0.000156679951821	0.00156679951821
644	C	99622	292	37	99290	3	0.00293107948044	0.000371403906768	0.996667402783	3.01138302785e-05
645	A	100092	99940	8	22	122	0.998481397115	7.99264676498e-05	0.000219797786037	0.00121887863166
646	A	100539	100504	14	5	16	0.999651876386	0.000139249445489	4.97319448174e-05	0.000159142223416
647	A	100444	100166	27	16	235	0.997232288638	0.000268806499144	0.000159292740233	0.00233961212218
648	G	101441	77	391	5	100968	0.000759061917765	0.00385445727073	4.92897349198e-05	0.995337191077
649	A	103121	102868	9	12	232	0.997546571503	8.7276112528e-05	0.000116368150037	0.00224978423406
650	A	102491	102269	13	3	206	0.997833956152	0.000126840405499	2.92708628075e-05	0.00200993257945
651	A	101768	101568	11	17	172	0.998034745696	0.000108088986715	0.000167046615832	0.00169011870136
652	A	101633	101443	18	9	163	0.99813052847	0.00017710782915	8.8553914575e-05	0.00160380978619
653	A	101761	101471	13	11	266	0.997150185238	0.000127750316919	0.000108096422008	0.00261396802311
654	A	103308	103077	11	8	212	0.997763967941	0.000106477717118	7.7438339722e-05	0.00205211600263
655	A	103664	103309	63	8	284	0.99657547461	0.000607732674795	7.71724031486e-05	0.00273962031178
656	T	104044	43	103758	218	25	0.000413286686402	0.99725116297	0.00209526738687	0.00024028295721
657	T	103303	9	103130	148	16	8.71223488185e-05	0.99832531485	0.00143267862502	0.000154884175677
658	G	104270	94	130	8	104038	0.000901505706339	0.00124676321089	7.67238899012e-05	0.997775007193
659	T	104799	47	104290	448	14	0.000448477561809	0.995143083426	0.00427484995086	0.000133589060964
660	C	106321	48	80	106181	12	0.000451463022357	0.000752438370595	0.998683232851	0.000112865755589
661	C	106119	112	56	105941	10	0.0010554189165	0.00052770945825	0.998322637793	9.42338318303e-05
662	A	107114	106790	27	13	284	0.996975185317	0.000252067890285	0.000121366021248	0.00265138077189
663	C	106251	135	55	106055	6	0.00127057627693	0.000517642186897	0.998155311479	5.64700567524e-05
664	A	106325	106065	29	6	225	0.997554667294	0.000272748648013	5.64307547613e-05	0.00211615330355
665	T	106390	24	106018	334	14	0.000225585111383	0.996503430774	0.00313939280008	0.000131591314973
666	G	104095	50	102	6	103937	0.000480330467362	0.000979874153418	5.76396560834e-05	0.998482155723
667	A	103422	102866	31	12	513	0.994623967821	0.000299742801338	0.000116029471486	0.00496025990602
668	C	104488	170	55	104258	5	0.00162698108874	0.000526376234592	0.997798790292	4.78523849629e-05
669	A	106133	105962	13	11	147	0.998388814035	0.000122487821884	0.000103643541594	0.0013850546013
670	A	106342	106235	8	2	97	0.998993812417	7.52289782024e-05	1.88072445506e-05	0.000912151360704
671	A	106301	106139	25	11	126	0.998476025625	0.000235181230656	0.000103479741489	0.00118531340251
672	A	106148	105708	29	8	403	0.99585484418	0.000273203451784	7.53664694577e-05	0.00379658589893
673	G	106469	37	61	6	106365	0.00034751899614	0.000572936723365	5.63544318064e-05	0.999023189849
674	A	105806	105416	10	2	378	0.996314008657	9.45125985294e-05	1.89025197059e-05	0.00357257622441
675	A	107281	107075	12	15	179	0.998079809099	0.000111855780614	0.000139819725767	0.00166851539415
676	A	108091	107563	34	10	484	0.995115226985	0.000314549777502	9.25146404418e-05	0.00447770859739
677	G	108575	82	59	14	108420	0.000755238314529	0.000543403177527	0.000128943126871	0.998572415381
678	T	106788	64	106482	200	42	0.000599318275462	0.997134509495	0.00187286961082	0.000393302618272
679	G	105086	83	44	5	104954	0.000789829282683	0.000418704679976	4.758007727e-05	0.99874388596
680	G	103412	308	29	10	103065	0.00297837775113	0.000280431671373	9.67005763354e-05	0.996644490001
681	C	103993	88	190	103698	17	0.00084621080265	0.00182704605118	0.997163270605	0.000163472541421
682	T	105395	19	105098	270	8	0.000180274206556	0.997182029508	0.00256179135633	7.59049290763e-05
683	A	109154	109039	29	8	78	0.998946442641	0.000265679681917	7.32909467358e-05	0.000714586730674
684	T	111015	20	110918	73	4	0.000180155834797	0.999126244201	0.000657568797009	3.60311669594e-05
685	T	111048	10	111011	24	3	9.00511490527e-05	0.999666810749	0.000216122757726	2.70153447158e-05
686	T	111500	16	111452	23	9	0.000143497757848	0.999569506726	0.000206278026906	8.07174887892e-05
687	T	111162	9	111131	14	8	8.09629189831e-05	0.999721127724	0.000125942318418	7.19670390961e-05
688	T	111017	10	110994	11	2	9.00762946215e-05	0.999792824522	9.90839240837e-05	1.80152589243e-05
689	T	110834	20	110783	28	3	0.000180450042406	0.999539852392	0.000252630059368	2.70675063609e-05
690	A	110253	110135	31	4	83	0.998929734338	0.000281171487397	3.62801919222e-05	0.000752813982386
691	A	112601	112251	31	15	304	0.99689167947	0.000275308389801	0.000133213737001	0.00269979840321
692	G	112981	117	29	13	112822	0.00103557235287	0.000256680326781	0.000115063594764	0.998592683726
693	T	111698	39	111500	144	15	0.000349155759279	0.998227363068	0.0012891904958	0.000134290676646
694	A	111378	111220	43	11	104	0.998581407459	0.000386072653486	9.87627718221e-05	0.000933757115409
695	C	112077	215	117	111739	6	0.00191832400939	0.0010439251586	0.996984216208	5.35346235178e-05
696	T	109465	51	108858	535	21	0.000465902343215	0.994454848582	0.00488740693372	0.000191842141324
697	G	109890	69	19	3	109799	0.000627900627901	0.0001729001729	2.73000273e-05	0.999171899172
698	A	110698	110416	18	15	249	0.997452528501	0.000162604563768	0.00013550380314	0.00224936313213
699	T	108030	14	107834	167	15	0.000129593631399	0.99818568916	0.00154586688883	0.000138850319356
700	T	106221	8	106071	117	25	7.53146741228e-05	0.99858784986	0.00110147710905	0.000235358356634
701	C	106680	189	99	106377	15	0.00177165354331	0.000928008998875	0.997159730034	0.000140607424072
702	T	108268	22	108169	72	5	0.000203199467987	0.999085602394	0.000665016440684	4.61816972697e-05
703	G	108900	69	32	8	108791	0.000633608815427	0.000293847566575	7.34618916437e-05	0.998999081726
704	G	108961	72	31	3	108855	0.000660786887051	0.000284505465258	2.75327869605e-05	0.999027174861
705	T	104671	25	104460	167	19	0.000238843614755	0.997984159891	0.00159547534656	0.000181521147214
706	T	104491	9	104276	197	9	8.61318199654e-05	0.997942406523	0.00188532983702	8.61318199654e-05
707	G	104915	81	34	16	104784	0.000772053567173	0.000324071867702	0.000152504408331	0.998751370157
708	G	104848	96	21	9	104722	0.000915611170456	0.000200289943537	8.58385472303e-05	0.998798260339
709	A	104941	104756	19	1	165	0.998237104659	0.000181054116122	9.52916400644e-06	0.00157231206106
710	A	106680	106550	16	4	110	0.998781402325	0.000149981252343	3.74953130859e-05	0.00103112110986
711	A	107579	107387	10	10	172	0.998215265061	9.29549447383e-05	9.29549447383e-05	0.0015988250495
712	T	107593	8	107549	32	4	7.43542795535e-05	0.999591051462	0.000297417118214	3.71771397768e-05
713	T	106360	6	106289	62	3	5.6412185032e-05	0.99933245581	0.000582925911997	2.8206092516e-05
714	T	105893	9	105844	39	1	8.49914536372e-05	0.999537268752	0.000368296299094	9.44349484857e-06
715	A	106184	106027	7	2	148	0.998521434491	6.59233029458e-05	1.88352294131e-05	0.00139380697657
716	A	107561	107290	12	14	245	0.997480499438	0.000111564600552	0.000130158700644	0.00227777726127
717	C	107413	682	52	106674	5	0.00634932456965	0.000484112723786	0.993120013406	4.6549300364e-05
718	T	105861	14	105734	109	4	0.000132248892416	0.998800313619	0.00102965209095	3.7785397833e-05
719	T	104998	16	104923	55	4	0.000152383854931	0.99928570068	0.000523819501324	3.80959637326e-05
720	T	104451	7	104396	46	2	6.70170702052e-05	0.999473437306	0.00044039788992	1.91477343443e-05
721	A	107063	106976	15	0	72	0.999187394338	0.000140104424498	0	0.000672501237589
722	T	107043	15	106950	75	3	0.000140130601721	0.999131190269	0.000700653008604	2.80261203442e-05
723	G	106676	52	68	4	106552	0.000487457347482	0.00063744422363	3.74967190371e-05	0.99883760171
724	A	106785	106295	48	10	432	0.995411340544	0.000449501334457	9.36461113452e-05	0.00404551201011
725	A	106725	106284	37	16	388	0.995867884751	0.000346685406418	0.000149918013586	0.00363551182947
726	G	107640	102	94	7	107437	0.000947603121516	0.000873281308064	6.50315867707e-05	0.998114083984
727	T	105920	46	105519	342	13	0.000434290030211	0.996214123867	0.00322885196375	0.000122734138973
728	A	110160	109992	11	4	153	0.998474945534	9.98547567175e-05	3.63108206245e-05	0.00138888888889
729	T	110111	14	109835	257	5	0.000127144426987	0.997493438439	0.0023340084097	4.5408723924e-05
730	C	109979	124	91	109757	7	0.00112748797498	0.000827430691314	0.997981432819	6.36485147164e-05
731	A	109091	108596	50	18	427	0.995462503781	0.000458332951389	0.0001649998625	0.00391416340486
732	A	109173	108875	33	14	251	0.997270387367	0.000302272539914	0.000128236835115	0.00229910325813
733	G	108152	42	15	9	108086	0.000388342333013	0.000138693690362	8.3216214217e-05	0.999389747762
734	A	106185	105815	9	7	354	0.996515515374	8.47577341432e-05	6.59226821114e-05	0.00333380420963
735	C	109075	31	79	108956	9	0.000284208113683	0.000724272289709	0.998909007564	8.25120330048e-05
736	A	108772	108158	68	16	530	0.994355164932	0.000625160886993	0.000147096679292	0.00487257750156
737	G	109370	96	40	10	109224	0.00087775441163	0.000365731004846	9.14327512115e-05	0.998665081832
738	A	107230	106660	47	11	512	0.994684323417	0.000438310174391	0.000102583232304	0.00477478317635
739	C	107462	23	66	107366	7	0.000214029145186	0.000614170590534	0.999106660959	6.51393050567e-05
740	A	109351	109188	7	6	150	0.998509387203	6.40140465108e-05	5.48691827235e-05	0.00137172956809
741	A	110243	110072	9	7	155	0.998448881108	8.16378364159e-05	6.34960949902e-05	0.0014059849605
742	A	111762	111516	10	11	225	0.997798894078	8.9475850468e-05	9.84234355148e-05	0.00201320663553
743	T	112034	22	111896	108	8	0.000196368959423	0.998768231073	0.000963993073531	7.14068943356e-05
744	T	110446	14	110318	112	2	0.000126758778045	0.998841062601	0.00101407022436	1.81083968636e-05
745	G	109608	55	54	8	109491	0.000501788190643	0.000492664768995	7.29873731844e-05	0.998932559667
746	T	108888	26	108479	378	5	0.000238777459408	0.996243846889	0.00347145690985	4.59187421938e-05
747	C	111321	34	80	111196	11	0.000305423055848	0.000718642484347	0.998877121118	9.88133415977e-05
748	A	110523	109921	54	19	529	0.994553169928	0.000488586086154	0.000171909919202	0.00478633406621
749	G	111301	249	24	25	111003	0.00223717666508	0.000215631485791	0.000224616131032	0.997322575718
750	C	110671	12	171	110485	3	0.000108429489207	0.0015451202212	0.998319342917	2.71073723017e-05
751	A	110427	110216	14	12	185	0.998089235422	0.000126780588081	0.000108669075498	0.00167531491393
752	C	108638	12	87	108538	1	0.000110458587235	0.000800824757451	0.999079511773	9.20488226956e-06
753	A	107724	107202	24	28	470	0.995154283168	0.000222791578478	0.000259923508225	0.0043630017452
754	C	110806	13	61	110726	6	0.00011732216667	0.000550511705142	0.999278017436	5.41486923091e-05
755	T	110875	28	110375	458	14	0.000252536640361	0.995490417136	0.00413077790304	0.00012626832018
756	T	111814	27	111538	232	17	0.000241472445311	0.997531615003	0.00207487434489	0.000152038206307
757	T	111773	8	111703	58	4	7.15736358512e-05	0.999373730686	0.000518908859921	3.57868179256e-05
758	A	111180	110922	15	5	238	0.997679438748	0.000134916351862	4.49721172873e-05	0.00214067278287
759	C	112207	30	57	112115	5	0.000267362998743	0.000507989697612	0.999180086804	4.45604997906e-05
760	A	110520	110173	13	20	314	0.996860296779	0.000117625769092	0.000180962721679	0.00284111473037
761	C	113220	26	82	113108	4	0.000229641406112	0.00072425366543	0.999010775481	3.53294470942e-05
762	T	111066	62	110486	487	31	0.000558226640016	0.994777879819	0.00438478022077	0.000279113320008
763	G	109734	95	132	16	109491	0.000865729855833	0.00120290885232	0.000145807133614	0.997785554158
764	A	108025	107839	15	7	164	0.998278176348	0.000138856746124	6.47998148577e-05	0.00151816709095
765	A	108644	108348	8	6	282	0.99727550532	7.36349913479e-05	5.52262435109e-05	0.00259563344501
766	C	109397	25	40	109331	1	0.000228525462307	0.000365640739691	0.99939669278	9.14101849228e-06
767	A	108191	108154	3	0	34	0.999658012219	2.77287389894e-05	0	0.00031425904188
768	A	111951	111837	16	2	96	0.99898169735	0.000142919670213	1.78649587766e-05	0.000857518021277
769	A	112443	112248	15	13	167	0.998265787999	0.000133400923134	0.000115614133383	0.00148519694423
770	T	111832	27	111643	158	4	0.00024143357894	0.998309964947	0.00141283353602	3.57679376207e-05
771	G	110934	77	103	9	110745	0.000694106405611	0.000928479997115	8.11293201363e-05	0.998296284277
772	A	110302	109925	17	7	353	0.996582110932	0.000154122318725	6.34621312397e-05	0.00320030461823
773	A	110070	109870	11	13	176	0.998182974471	9.99364041065e-05	0.000118106659399	0.0015989824657
774	A	110700	110161	23	30	486	0.995130984643	0.000207768744354	0.000271002710027	0.00439024390244
775	C	112804	31	95	112674	4	0.000274812949895	0.000842168717421	0.998847558597	3.54597354704e-05
776	C	112747	19	93	112631	4	0.00016851889629	0.000824855650261	0.998971147791	3.54776623768e-05
777	A	112488	112123	34	13	318	0.996755209445	0.000302254462698	0.000115567882796	0.00282696820994
778	G	114587	120	19	14	114434	0.00104723921562	0.000165812875806	0.000122177908489	0.99866477
779	A	114175	113909	4	5	257	0.997670243048	3.50339391285e-05	4.37924239107e-05	0.00225093058901
780	A	115030	114870	4	7	149	0.998609058506	3.47735373381e-05	6.08536903417e-05	0.00129531426584
781	A	114635	114348	8	15	264	0.997496401623	6.97867143543e-05	0.000130850089414	0.00230296157369
782	C	114753	21	112	114617	3	0.000183001751588	0.000976009341804	0.998814845799	2.61431073697e-05
783	C	114914	21	139	114748	6	0.000182745357398	0.00120960022278	0.998555441461	5.22129592565e-05
784	G	116720	164	77	16	116463	0.0014050719671	0.000659698423578	0.000137080191912	0.997798149417
785	T	116460	26	116216	207	11	0.000223252618925	0.997904860038	0.00177743431221	9.44530310836e-05
786	T	115712	22	115486	198	6	0.000190127212389	0.998046875	0.0017111449115	5.18528761062e-05
787	G	115243	72	25	10	115136	0.000624766797116	0.000216932915665	8.67731662661e-05	0.999071527121
788	A	115198	114933	3	4	258	0.997699612841	2.60421187868e-05	3.4722825049e-05	0.00223962221566
789	A	115823	115649	9	4	161	0.998497707709	7.77047736633e-05	3.45354549614e-05	0.0013900520622
790	A	114386	114152	16	9	209	0.997954295106	0.000139877257706	7.86809574598e-05	0.00182714667879
791	C	115918	28	89	115797	4	0.00024155006125	0.00076778412326	0.998956158664	3.45071516072e-05
792	C	115493	32	51	115405	5	0.000277073069364	0.000441585204298	0.999238049059	4.3292667088e-05
793	A	115323	115022	18	18	265	0.997389939561	0.000156083348508	0.000156083348508	0.00229789374192
794	C	115275	47	120	115102	6	0.000407720667968	0.00104098893949	0.998499240946	5.20494469746e-05
795	A	114937	114390	53	23	471	0.995240871086	0.000461122179977	0.000200109625273	0.00409789710885
796	G	116012	113	19	8	115872	0.000974037168569	0.000163776161087	6.89583836155e-05	0.998793228287
797	T	110723	119	110281	283	40	0.00107475411613	0.99600805614	0.002555927856	0.000361261887774
798	G	110967	73	18	10	110866	0.000657853235647	0.000162210386872	9.01168815954e-05	0.999089819496
799	A	110666	110160	20	16	470	0.995427683299	0.000180723980265	0.000144579184212	0.00424701353623
800	C	111362	22	178	111153	9	0.000197553923241	0.0015983908335	0.998123237729	8.08175140533e-05
801	G	112131	147	29	11	111944	0.00131096663724	0.000258626071292	9.8099544283e-05	0.998332307747
802	A	112136	111787	11	9	329	0.996887707783	9.80951701505e-05	8.02596846686e-05	0.00293393736177
803	C	114228	13	105	114100	10	0.000113807472774	0.000919214203173	0.998879434114	8.7544209826e-05
804	A	111675	111120	56	16	483	0.995030221625	0.00050145511529	0.000143272890083	0.00432505036938
805	G	111822	365	22	18	111417	0.00326411618465	0.000196741249486	0.000160970113216	0.996378172453
806	C	111074	8	202	110856	8	7.20240560347e-05	0.00181860741488	0.998037344473	7.20240560347e-05
807	A	112006	111693	15	12	286	0.997205506848	0.000133921397068	0.000107137117654	0.00255343463743
808	C	113683	11	109	113554	9	9.67602895772e-05	0.00095880650581	0.998865265695	7.9167509654e-05
809	A	112240	111635	88	26	491	0.99460976479	0.000784034212402	0.000231646471846	0.00437455452602
810	G	113802	75	41	12	113674	0.000659039384194	0.000360274863359	0.000105446301471	0.998875239451
811	G	111868	90	3	8	111767	0.0008045196124	2.68173204133e-05	7.15128544356e-05	0.999097150213
812	A	111442	111076	16	4	346	0.996715780406	0.00014357244127	3.58931103175e-05	0.00310475404246
813	A	115338	115203	13	2	120	0.998829527129	0.000112712202396	1.73403388302e-05	0.00104042032981
814	A	115785	115219	20	40	506	0.995111629313	0.000172733946539	0.000345467893078	0.00437016884743
815	C	116006	41	34	115927	4	0.000353429995	0.000293088288537	0.999319000741	3.4480975122e-05
816	A	113724	113601	6	8	109	0.998918434104	5.27593120186e-05	7.03457493581e-05	0.000958460835004
817	A	113809	113690	19	7	93	0.998954388493	0.000166946375067	6.15065592352e-05	0.000817158572696
818	A	113188	112658	49	16	465	0.995317524826	0.000432908082129	0.000141357741103	0.00410820935081
819	G	114251	94	15	14	114128	0.000822749910285	0.000131289879301	0.000122537220681	0.99892342299
820	C	113768	26	170	113570	2	0.000228535264749	0.00149426903875	0.998259616061	1.75796357499e-05
821	G	114885	190	18	11	114666	0.00165382774078	0.000156678417548	9.57479218349e-05	0.99809374592
822	C	113658	13	164	113448	33	0.000114378222386	0.00144292526703	0.998152351792	0.000290344718366
823	G	110823	190	28	4	110601	0.00171444555733	0.000252655134764	3.60935906806e-05	0.997996805717
824	G	110142	148	20	8	109966	0.00134371992519	0.000181583773674	7.26335094696e-05	0.998402062792
825	G	111010	74	9	3	110924	0.000666606612017	8.10737771372e-05	2.70245923791e-05	0.999225295018
826	A	111244	110754	15	6	469	0.995595268059	0.000134838732875	5.39354931502e-05	0.00421595771457
827	G	112911	65	21	13	112812	0.000575674646403	0.000185987193453	0.000115134929281	0.999123203231
828	A	112708	112178	14	14	502	0.995297583135	0.000124214785108	0.000124214785108	0.0044539872946
829	A	114026	113744	14	4	264	0.997526879834	0.000122779015312	3.50797186607e-05	0.0023152614316
830	T	110722	24	110599	92	7	0.000216759090334	0.998889109662	0.000830909846282	6.32214013475e-05
831	T	110762	16	110579	163	4	0.000144453874072	0.998347808815	0.00147162384211	3.61134685181e-05
832	C	110638	81	55	110495	7	0.000732117355701	0.000497116723007	0.99870749652	6.32694011099e-05
833	A	110935	110792	6	7	130	0.998710956867	5.40857258755e-05	6.31000135214e-05	0.00117185739397
834	A	110771	110531	22	5	213	0.997833367939	0.000198607938901	4.5138167932e-05	0.0019228859539
835	A	109883	109653	22	14	194	0.997906864574	0.000200212953778	0.000127408243313	0.00176551422877
836	C	112257	142	38	112069	8	0.00126495452399	0.000338508957125	0.998325271475	7.12650436053e-05
837	T	108601	11	108446	139	5	0.000101288201766	0.998572757157	0.00127991454959	4.60400917119e-05
838	A	110053	110000	15	2	36	0.999518413855	0.000136297965526	1.81730620701e-05	0.000327115117262
839	A	110887	110835	7	11	34	0.999531054136	6.31273278202e-05	9.92000865746e-05	0.000306618449412
840	A	110830	110732	7	8	83	0.99911576288	6.31597942795e-05	7.21826220337e-05	0.0007488947036
841	A	111107	110892	10	17	188	0.998064928402	9.00033301232e-05	0.000153005661209	0.00169206260632
842	A	110732	110338	31	9	354	0.996441859625	0.000279955207167	8.12773182097e-05	0.00319690784958
843	G	110074	51	49	7	109967	0.000463324672493	0.000445155077493	6.3593582499e-05	0.999027926668
844	G	107385	64	8	8	107305	0.00059598640406	7.44983005075e-05	7.44983005075e-05	0.999255016995
845	A	106611	106260	19	4	328	0.996707656808	0.000178218007523	3.75195805311e-05	0.00307660560355
846	A	108210	107683	35	10	482	0.995129840126	0.000323445152943	9.2412900841e-05	0.00445430182053
847	G	107089	79	18	4	106988	0.000737704152621	0.000168084490471	3.73521089935e-05	0.999056859248
848	T	106875	57	106325	462	31	0.000533333333333	0.99485380117	0.00432280701754	0.000290058479532
849	G	106385	71	25	9	106280	0.000667387319641	0.000234995535085	8.45983926305e-05	0.999013018753
850	T	105552	24	104972	544	12	0.000227376080036	0.994505078066	0.00515385781416	0.000113688040018
851	C	106106	45	35	106012	14	0.000424104197689	0.000329858820425	0.999114093454	0.00013194352817
852	A	106796	106428	14	8	346	0.996554178059	0.000131091052099	7.49091726282e-05	0.00323982171617
853	A	107680	107563	17	6	94	0.998913447251	0.000157875185736	5.5720653789e-05	0.000872956909361
854	T	107359	25	107076	250	8	0.000232863569892	0.997363984389	0.00232863569892	7.45163423653e-05
855	C	107003	37	19	106942	5	0.000345784697625	0.000177565114997	0.999429922526	4.67276618413e-05
856	A	107115	107001	9	0	105	0.998935723288	8.40218456799e-05	0	0.000980254866265
857	A	108382	108261	10	4	107	0.998883578454	9.22662434722e-05	3.69064973889e-05	0.000987248805152
858	A	108843	108681	10	4	148	0.998511617651	9.18754536351e-05	3.6750181454e-05	0.0013597567138
859	T	108633	17	108282	327	7	0.000156490200952	0.996768937616	0.00301013504184	6.44371415684e-05
860	G	107320	111	44	7	107158	0.00103428997391	0.000409988818487	6.52254938502e-05	0.998490495714
861	T	106805	28	106525	249	3	0.000262160011235	0.997378399888	0.00233135152849	2.80885726324e-05
862	A	107414	107011	91	20	292	0.99624816132	0.000847189379411	0.000186195468002	0.00271845383283
863	C	109720	15	77	109608	20	0.000136711629603	0.000701786365293	0.998979219832	0.000182282172803
864	T	108130	16	107857	249	8	0.000147970036068	0.99747526126	0.0023027836863	7.39850180338e-05
865	T	107708	15	107623	62	8	0.000139265421324	0.999210829279	0.000575630408141	7.4274891373e-05
866	T	108143	6	108084	49	4	5.54820931544e-05	0.999454426084	0.000453103760761	3.6988062103e-05
867	G	108774	77	13	7	108677	0.000707889753066	0.000119513854414	6.43536139151e-05	0.999108242779
868	C	109593	40	291	109240	22	0.000364986814851	0.00265527907804	0.996778991359	0.000200742748168
869	G	108928	209	54	7	108658	0.00191869858989	0.000495740305523	6.42626321974e-05	0.997521298472
870	G	106842	97	27	8	106710	0.000907882667865	0.000252709608581	7.4876921061e-05	0.998764530802
871	G	106184	40	8	9	106127	0.000376704588262	7.53409176524e-05	8.47585323589e-05	0.999463195962
872	A	105585	105143	27	3	412	0.995813799309	0.000255718141782	2.84131268646e-05	0.00390206942274
873	C	107465	71	44	107346	4	0.000660680221467	0.000409435630205	0.998892662727	3.72214209277e-05
874	T	106606	18	106370	208	10	0.00016884603118	0.997786240925	0.00195110969364	9.38033506557e-05
875	T	106064	9	105969	81	5	8.48544275155e-05	0.999104314376	0.000763689847639	4.71413486197e-05
876	G	107263	33	39	8	107183	0.000307655016175	0.000363592291843	7.45830342243e-05	0.999254169658
877	G	105862	44	27	3	105788	0.000415635449925	0.000255049026091	2.83387806767e-05	0.999300976743
878	T	105317	7	105085	207	18	6.64660026396e-05	0.99779712677	0.00196549464949	0.000170912578216
879	T	103640	7	103543	87	3	6.75414897723e-05	0.999064067927	0.000839444230027	2.89463527596e-05
880	A	103355	103086	16	5	248	0.997397319917	0.000154806250302	4.83769532195e-05	0.00239949687969
881	G	107102	76	50	2	106974	0.000709603928965	0.000466844690108	1.86737876043e-05	0.998804877593
882	T	103420	25	103313	73	9	0.000241732740282	0.998965383872	0.000705859601624	8.70237865016e-05
883	A	102971	102902	6	4	59	0.999329908421	5.82688329724e-05	3.88458886483e-05	0.000572976857562
884	A	103463	103290	13	11	149	0.998327904662	0.000125648782657	0.000106318200709	0.00144012835506
885	A	103625	103590	9	7	19	0.999662243667	8.6851628468e-05	6.75512665862e-05	0.000183353437877
886	A	103516	103217	17	11	271	0.997111557634	0.000164225820163	0.000106263765988	0.00261795278025
887	G	103984	47	9	9	103919	0.000451992614248	8.65517771965e-05	8.65517771965e-05	0.999374903831
888	A	102687	102311	13	9	354	0.996338387527	0.000126598303583	8.76449794034e-05	0.00344736918987
889	G	103811	60	14	14	103723	0.000577973432488	0.000134860467581	0.000134860467581	0.999152305632
890	T	101224	28	101026	163	7	0.000276614241682	0.998043942148	0.00161029004979	6.91535604205e-05
891	A	102141	101916	18	1	206	0.997797162746	0.000176226980351	9.79038779726e-06	0.00201681988624
892	A	102540	102092	21	11	416	0.995630973279	0.00020479812756	0.000107275209674	0.00405695338405
893	C	103769	61	90	103612	6	0.000587844153842	0.000867311046652	0.998487024063	5.78207364434e-05
894	A	103442	103218	8	8	208	0.997834535295	7.73380251735e-05	7.73380251735e-05	0.00201078865451
895	T	102699	35	102165	488	11	0.000340801760485	0.994800338854	0.00475175026047	0.000107109124724
896	C	100666	20	48	100596	2	0.000198676812429	0.00047682434983	0.999304631156	1.98676812429e-05
897	A	100355	99843	56	29	427	0.994898111703	0.000558019032435	0.000288974141797	0.00425489512232
898	C	100447	24	70	100348	5	0.000238931974076	0.000696884924388	0.999014405607	4.97774945991e-05
899	C	102407	47	86	102265	9	0.00045895300126	0.00083978634273	0.998613376039	8.78846172625e-05
900	T	101517	77	100954	465	21	0.00075849365131	0.994454130835	0.00458051360856	0.000206861904903
901	G	101845	32	19	5	101789	0.000314202955472	0.000186558004811	4.90942117924e-05	0.999450144828
902	A	101468	101253	4	3	208	0.997881105373	3.94212953838e-05	2.95659715378e-05	0.00204990735996
903	A	100987	100582	28	9	368	0.995989582818	0.000277263410142	8.91203818313e-05	0.00364403339044
904	G	101064	21	9	2	101032	0.000207789123724	8.90524815958e-05	1.97894403546e-05	0.999683368954
905	A	97926	97576	10	9	331	0.996425872598	0.000102117925781	9.19061332026e-05	0.00338010334334
906	C	99381	25	55	99299	2	0.000251557138688	0.000553425705115	0.999174892585	2.01245710951e-05
907	T	97396	22	97128	239	7	0.000225881966405	0.997248346955	0.00245389954413	7.18715347653e-05
908	G	96716	99	26	11	96580	0.00102361553414	0.000268828322098	0.000113735059349	0.998593821084
909	G	98642	61	23	10	98548	0.000618397842704	0.000233166399708	0.000101376695525	0.999047059062
910	A	101353	100974	18	5	356	0.996260594161	0.000177597111087	4.93325308575e-05	0.00351247619705
911	T	101652	11	101388	242	11	0.000108212332271	0.997402904025	0.00238067130996	0.000108212332271
912	G	103354	70	24	4	103256	0.000677283898059	0.000232211622192	3.87019370319e-05	0.999051802543
913	A	103601	103108	23	11	459	0.995241358674	0.000222005579097	0.000106176581307	0.00443045916545
914	T	105433	16	105269	136	12	0.000151755143077	0.998444509783	0.00128991871615	0.000113816357307
915	G	106798	60	74	5	106659	0.000561808273563	0.000692896870728	4.68173561303e-05	0.9986984775
916	T	105994	21	105656	295	22	0.000198124422137	0.996811140253	0.00278317640621	0.000207558918429
917	T	105210	13	105082	115	0	0.000123562399012	0.99878338561	0.00109305199126	0
918	A	103361	103142	14	6	199	0.99788121245	0.000135447605964	5.80489739844e-05	0.00192529097048
919	C	104987	67	64	104839	17	0.000638174250145	0.000609599283721	0.998590301656	0.000161924809738
920	A	104398	104212	5	5	176	0.998218356673	4.78936378092e-05	4.78936378092e-05	0.00168585605088
921	A	103622	103414	16	12	180	0.997992704252	0.000154407365231	0.000115805523923	0.00173708285885
922	C	101035	17	52	100960	6	0.000168258524274	0.000514673133073	0.999257682981	5.93853615084e-05
923	C	100679	42	66	100568	3	0.000417167433129	0.000655548823489	0.99889748607	2.97976737949e-05
924	A	100380	100108	13	16	243	0.997290296872	0.000129507870094	0.000159394301654	0.00242080095637
925	G	102621	62	50	9	102500	0.000604164839555	0.000487229709319	8.77013476774e-05	0.998820904103
926	A	101372	101061	13	8	290	0.996932091702	0.000128240539794	7.89172552579e-05	0.0028607505031
927	T	102212	17	102172	20	3	0.000166320979924	0.999608656518	0.000195671741087	2.93507611631e-05
928	A	101638	101343	14	8	273	0.997097542258	0.000137743757256	7.87107184321e-05	0.00268600326649
929	G	103004	44	56	4	102900	0.000427167876976	0.00054366820706	3.88334433614e-05	0.998990330473
930	T	102172	21	101993	148	10	0.000205535763223	0.998248052304	0.00144853775986	9.78741729632e-05
931	T	101906	8	101833	64	1	7.85037191137e-05	0.999283653563	0.00062802975291	9.81296488921e-06
932	A	99592	99415	14	5	158	0.998222748815	0.000140573540043	5.02048357298e-05	0.00158647280906
933	T	101922	11	101857	51	3	0.000107925668649	0.999362257413	0.000500382645552	2.94342732678e-05
934	A	102163	101976	16	2	169	0.998169591731	0.000156612472226	1.95765590282e-05	0.00165421923788
935	T	102004	15	101938	45	6	0.000147053056743	0.99935296655	0.000441159170229	5.88212226971e-05
936	T	100281	12	100209	53	7	0.000119663744877	0.999282017531	0.000528514873206	6.98038511782e-05
937	G	99850	34	41	3	99772	0.000340510766149	0.000410615923886	3.00450676014e-05	0.999218828242
938	A	99934	99877	9	4	44	0.999429623552	9.00594392299e-05	4.00264174355e-05	0.000440290591791
939	A	101189	101105	12	6	66	0.999169870243	0.000118589965312	5.92949826562e-05	0.000652244809218
940	A	102577	102420	11	8	138	0.998469442468	0.000107236515008	7.79901927333e-05	0.00134533082465
941	T	101641	18	101487	129	7	0.000177093889277	0.998484863392	0.00126917287315	6.88698458299e-05
942	G	100507	27	9	6	100465	0.000268638005313	8.9546001771e-05	5.9697334514e-05	0.999582118658
943	A	100947	100595	19	16	317	0.996513021685	0.000188217579522	0.000158499014334	0.0031402617215
944	T	101911	33	101565	305	8	0.000323811953567	0.996604880729	0.00299280744964	7.84998675315e-05
945	G	100397	61	27	6	100303	0.000607587876132	0.000268932338616	5.97627419146e-05	0.999063717043
946	G	99566	316	25	13	99212	0.00317377417994	0.000251089729426	0.000130566659301	0.996444569431
947	C	99487	16	235	99228	8	0.000160825032416	0.00236211766361	0.997396644788	8.04125162081e-05
948	A	100642	100299	19	9	315	0.99659188013	0.000188787981161	8.94258858131e-05	0.00312990600346
949	C	101576	21	136	101411	8	0.00020674175002	0.00133889895251	0.998375600536	7.87587619123e-05
950	A	97834	97489	15	11	319	0.996473618578	0.000153320931374	0.000112435349674	0.00326062514054
951	A	103042	102689	20	12	321	0.996574212457	0.000194095611498	0.000116457366899	0.00311523456455
952	C	103997	30	60	103905	2	0.000288469859707	0.000576939719415	0.999115359097	1.92313239805e-05
953	C	104149	59	96	103992	2	0.000566496077735	0.000921756329874	0.998492544336	1.92032568724e-05
954	A	103839	103497	41	23	278	0.996706439777	0.000394842015043	0.000221496740146	0.00267722146785
955	G	104477	76	45	7	104349	0.000727432832107	0.000430716808484	6.70003924309e-05	0.998774849967
956	G	103312	47	20	6	103239	0.000454932631253	0.000193588353725	5.80765061174e-05	0.999293402509
957	A	102858	102348	52	16	442	0.995041707986	0.000505551342628	0.00015555425927	0.00429718641234
958	G	105166	98	15	8	105045	0.000931860106879	0.000142631649012	7.60702128064e-05	0.998849438031
959	G	105293	76	25	9	105183	0.000721795371012	0.000237432687833	8.54757676199e-05	0.998955296174
960	T	104392	60	103766	505	61	0.000574756686336	0.994003371906	0.00483753544333	0.000584335964442
961	G	106882	58	70	8	106746	0.000542654516195	0.000654927864374	7.48488987856e-05	0.998727568721
962	A	108565	108261	25	5	274	0.997199834201	0.000230276792705	4.6055358541e-05	0.00252383364804
963	A	107531	107383	14	4	130	0.998623652714	0.000130195013531	3.71985752946e-05	0.00120895369707
964	A	108199	107972	8	16	203	0.997902013882	7.39378367637e-05	0.000147875673527	0.00187617260788
965	A	109241	109072	8	11	150	0.9984529618	7.32325775121e-05	0.000100694794079	0.00137311082835
966	T	109541	14	109452	74	1	0.000127806026967	0.999187518829	0.00067554614254	9.12900192622e-06
967	C	108918	171	69	108677	1	0.00156998843166	0.000633504104005	0.997787326245	9.18121889862e-06
968	T	108232	12	107953	260	7	0.000110872939611	0.997422204154	0.00240224702491	6.46758814399e-05
969	T	108829	10	108795	20	4	9.18872726939e-05	0.999687583273	0.000183774545388	3.67549090775e-05
970	T	108721	12	108663	42	4	0.000110374260722	0.999466524407	0.000386309912528	3.67914202408e-05
971	T	108961	24	108915	20	2	0.000220262295684	0.9995778306	0.00018355191307	1.8355191307e-05
972	A	108926	108867	25	4	30	0.999458347869	0.000229513614748	3.67221783596e-05	0.000275416337697
973	A	108726	108686	8	2	30	0.999632102717	7.35794566157e-05	1.83948641539e-05	0.000275922962309
974	A	108720	108683	14	4	19	0.999659676233	0.000128771155261	3.67917586461e-05	0.000174760853569
975	A	108031	107959	10	5	57	0.999333524636	9.25660227157e-05	4.62830113579e-05	0.00052762632948
976	A	108463	108410	8	2	43	0.999511354102	7.37578713478e-05	1.8439467837e-05	0.000396448558495
977	A	108704	108481	26	15	182	0.997948557551	0.000239181630851	0.000137989402414	0.00167427141596
978	T	107552	17	107384	150	1	0.000158063076465	0.998437964891	0.00139467420411	9.29782802737e-06
979	A	104690	104347	35	17	291	0.99672366033	0.000334320374439	0.00016238418187	0.00277963511319
980	C	106166	134	105	105920	7	0.00126217433077	0.00098901719948	0.99768287399	6.59344799653e-05
981	A	104780	104338	18	17	407	0.995781637717	0.000171788509257	0.000162244703188	0.00388432907043
982	C	106800	65	75	106649	11	0.00060861423221	0.000702247191011	0.998586142322	0.000102996254682
983	T	105375	29	105127	207	12	0.000275207591934	0.997646500593	0.00196441281139	0.000113879003559
984	T	101844	15	101671	150	8	0.000147284081536	0.998301323593	0.00147284081536	7.85515101528e-05
985	G	102852	92	421	4	102335	0.000894489168903	0.00409326021857	3.88908334306e-05	0.994973359779
986	A	102962	102584	10	5	363	0.996328742643	9.71232105048e-05	4.85616052524e-05	0.00352557254133
987	A	106795	106615	8	7	165	0.998314527834	7.49098740578e-05	6.55461398006e-05	0.00154501615244
988	A	106493	106094	21	23	355	0.996253274863	0.000197196059835	0.000215976636962	0.00333355244007
989	T	106238	13	106190	26	9	0.000122366761422	0.999548184266	0.000244733522845	8.47154502156e-05
990	T	105772	14	105596	157	5	0.000132360170934	0.998336043565	0.00148432477404	4.72714896192e-05
991	T	105248	18	104982	235	13	0.000171024627546	0.99747263606	0.0022328215263	0.000123517786561
992	G	107353	112	250	6	106985	0.00104328709957	0.00232876584725	5.5890380334e-05	0.996572056673
993	T	107198	33	106933	221	11	0.000307841564208	0.997527938954	0.00206160562697	0.000102613854736
994	A	106374	106080	55	6	233	0.997236166732	0.000517043638483	5.64047605618e-05	0.00219038486848
995	C	110546	27	80	110427	12	0.00024424221591	0.000723680639734	0.998923525048	0.00010855209596
996	T	109955	40	109407	485	23	0.000363785184848	0.995016142968	0.00441089536629	0.000209176481288
997	T	109528	26	109285	203	14	0.000237382221898	0.997781389234	0.00185340734789	0.000127821196406
998	T	106858	13	106618	220	7	0.000121656778154	0.997754028711	0.00205880701492	6.55074959292e-05
999	G	106896	50	92	5	106749	0.000467744349648	0.000860649603353	4.67744349648e-05	0.998624831612
1000	A	106416	105954	20	6	436	0.995658547587	0.000187941662908	5.63824988724e-05	0.00409712825139
1001	C	107606	24	43	107533	6	0.000223035890192	0.000399605969927	0.999321599167	5.5758972548e-05
1002	T	105748	22	105420	296	10	0.000208041759655	0.996898286492	0.00279910731172	9.45644362068e-05
1003	T	104500	19	104397	75	9	0.000181818181818	0.999014354067	0.000717703349282	8.61244019139e-05
1004	T	103721	19	103582	116	4	0.000183183733284	0.998659866372	0.00111838489795	3.85649964809e-05
1005	A	103704	103415	23	12	254	0.997213222248	0.000221785080614	0.000115713955103	0.00244927871635
1006	G	103802	199	84	13	103506	0.00191711142367	0.000809232962756	0.000125238434712	0.997148417179
1007	C	104405	44	216	104137	8	0.000421435754993	0.0020688664336	0.997433073129	7.66246827259e-05
1008	A	104613	104385	16	6	206	0.997820538556	0.000152944662709	5.7354248516e-05	0.00196916253238
1009	A	104294	103983	37	7	267	0.997018045142	0.000354766333634	6.71179550118e-05	0.00256007056974
1010	G	104038	69	60	10	103899	0.000663219208366	0.000576712355101	9.61187258502e-05	0.998663949711
1011	A	102852	102524	12	5	311	0.996810951659	0.000116672500292	4.86135417882e-05	0.00302376229923
1012	A	102864	102643	12	7	202	0.99785153212	0.000116658889407	6.8051018821e-05	0.00196375797169
1013	C	102368	48	76	102239	5	0.000468896530166	0.000742419506096	0.998739840575	4.88433885589e-05
1014	A	102299	102113	5	17	164	0.998181800409	4.8876333102e-05	0.000166179532547	0.00160314372575
1015	A	103677	103573	7	6	91	0.998996884555	6.75173857268e-05	5.78720449087e-05	0.000877726014449
1016	A	103642	103505	5	10	122	0.998678142066	4.82429902935e-05	9.6485980587e-05	0.00117712896316
1017	A	103552	103283	8	14	247	0.997402271323	7.72558714462e-05	0.000135197775031	0.0023852750309
1018	A	102624	102381	7	32	204	0.997632132834	6.82101652635e-05	0.000311817898347	0.00198783910196
1019	C	102997	291	72	102632	2	0.00282532500947	0.000699049486878	0.996456207462	1.94180413022e-05
1020	A	98442	97909	46	18	469	0.994585644339	0.00046728022592	0.000182848784056	0.00476422665123
1021	G	97887	251	25	16	97595	0.00256418114765	0.00025539652865	0.000163453778336	0.997016968545
1022	C	97288	22	138	97126	2	0.000226132719349	0.00141846887591	0.998334840885	2.05575199408e-05
1023	A	101029	100742	17	9	261	0.997159231508	0.00016826851696	8.90833325085e-05	0.00258341664275
1024	T	101755	11	101585	148	11	0.000108102795931	0.998329320427	0.00145447398162	0.000108102795931
1025	T	102835	19	102737	78	1	0.000184761997374	0.999047017066	0.0007584966208	9.72431565129e-06
1026	T	103265	16	103136	107	6	0.000154941170774	0.998750786811	0.00103616907955	5.81029390403e-05
1027	G	98785	63	74	11	98637	0.00063774864605	0.000749101584249	0.000111352938199	0.998501796832
1028	A	98166	97969	8	4	185	0.9979931952	8.14946111688e-05	4.07473055844e-05	0.00188456288328
1029	A	99328	99205	15	5	103	0.998761678479	0.000151014819588	5.03382731959e-05	0.00103696842784
1030	T	98534	4	98481	45	4	4.05951245255e-05	0.9994621146	0.000456695150912	4.05951245255e-05
1031	T	95840	8	95747	81	4	8.34724540902e-05	0.999029632721	0.000845158597663	4.17362270451e-05
1032	A	95668	95551	8	4	105	0.998777020529	8.3622527909e-05	4.18112639545e-05	0.00109754567881
1033	A	96636	96494	8	5	129	0.998530568318	8.27848834803e-05	5.17405521752e-05	0.00133490624612
1034	T	95306	19	95203	81	3	0.000199357857847	0.99891927056	0.00084989402556	3.14775565022e-05
1035	A	94779	94536	23	5	215	0.997436140917	0.000242669789721	5.27543021133e-05	0.00226843499087
1036	C	95813	105	28	95677	3	0.00109588469206	0.000292235917882	0.998580568399	3.13109912016e-05
1037	T	94881	24	94643	208	6	0.000252948430139	0.997491594734	0.00219221972787	6.32371075347e-05
1038	T	94598	10	94396	186	6	0.000105710480137	0.997864648301	0.00196621493055	6.34262880822e-05
1039	G	95246	51	87	11	95097	0.000535455557189	0.000913424185793	0.000115490414296	0.998435629843
1040	A	96739	96583	5	1	150	0.998387413556	5.16854629467e-05	1.03370925893e-05	0.0015505638884
1041	A	101695	101660	4	5	26	0.99965583362	3.93333005556e-05	4.91666256945e-05	0.000255666453611
1042	A	101736	101564	9	2	161	0.998309349689	8.84642604388e-05	1.9658724542e-05	0.00158252732563
1043	A	101794	101727	6	4	57	0.999341807965	5.8942570289e-05	3.92950468593e-05	0.000559954417746
1044	A	100843	100368	13	19	443	0.995289707764	0.000128913261208	0.000188411689458	0.00439296728578
1045	G	102057	63	10	11	101973	0.000617302095888	9.79844596647e-05	0.000107782905631	0.999176930539
1046	C	102537	32	163	102341	1	0.000312082467792	0.00158967007032	0.998088494885	9.7525771185e-06
1047	A	102556	102174	36	6	340	0.996275205741	0.000351027731191	5.85046218651e-05	0.00331526190569
1048	G	107324	37	44	5	107238	0.000344750475197	0.000409973538072	4.65879020536e-05	0.999198688085
1049	A	106760	106545	15	11	189	0.99798613713	0.000140502060697	0.000103034844511	0.00177032596478
1050	T	107114	8	107045	59	2	7.46867823067e-05	0.999355826503	0.000550815019512	1.86716955767e-05
1051	A	104915	104886	4	0	25	0.99972358576	3.81261020826e-05	0	0.000238288138016
1052	A	104791	104708	7	4	72	0.999207947247	6.67996297392e-05	3.81712169938e-05	0.000687081905889
1053	T	105033	91967	12972	13	81	0.87560100159	0.123504041587	0.00012377062447	0.000771186198623
1054	A	106310	106141	17	8	144	0.998410309472	0.000159909698053	7.52516226131e-05	0.00135452920704
1055	C	108735	57	28	108648	2	0.000524210235895	0.000257506782545	0.99919988964	1.83933416103e-05
1056	T	105527	21	105318	184	4	0.000199001203483	0.998019464213	0.00174362959243	3.79049911397e-05
1057	A	104861	104834	2	1	24	0.999742516283	1.90728678918e-05	9.53643394589e-06	0.000228874414701
1058	A	105168	105057	5	6	100	0.998944545869	4.75429788529e-05	5.70515746235e-05	0.000950859577058
1059	A	105957	105818	2	10	127	0.998688147079	1.88755816039e-05	9.43779080193e-05	0.00119859943184
1060	C	107420	17	42	107359	2	0.000158257307764	0.000390988642711	0.999432135543	1.86185067958e-05
1061	T	105013	18	104758	222	15	0.000171407349566	0.997571729214	0.00211402397798	0.000142839457972
1062	A	105127	13126	15	10	91976	0.124858504476	0.000142684562482	9.51230416544e-05	0.87490368792
1063	A	104025	103767	13	13	232	0.997519826965	0.000124969959144	0.000124969959144	0.00223023311704
1064	C	102008	17	30	101958	3	0.000166653595796	0.000294094580817	0.999509842365	2.94094580817e-05
1065	T	101635	15	101391	223	6	0.000147586953313	0.997599252226	0.00219412603926	5.90347813253e-05
1066	A	101808	101729	2	0	77	0.999224029546	1.9644821625e-05	0	0.000756325632563
1067	A	104924	104706	6	16	196	0.997922305669	5.71842476459e-05	0.000152491327056	0.00186801875643
1068	C	105990	27	26	105936	1	0.000254741013303	0.000245306160959	0.999490517973	9.43485234456e-06
1069	T	105859	18	105554	272	15	0.000170037502716	0.997118808982	0.0025694555966	0.00014169791893
1070	T	105828	9	105655	158	6	8.50436557433e-05	0.998365271951	0.00149298862305	5.66957704955e-05
1071	T	104892	6	104650	229	7	5.72016931701e-05	0.997692865042	0.00218319795599	6.67353086985e-05
1072	G	107369	64	127	6	107172	0.000596075217241	0.00118283675921	5.58820516164e-05	0.998165205972
1073	A	108068	107652	14	9	393	0.996150571862	0.000129548062331	8.32808972129e-05	0.0036365991783
1074	T	108437	14	108283	138	2	0.000129107223549	0.998579820541	0.00127262834641	1.84438890785e-05
1075	C	111101	23	29	111047	2	0.000207018838714	0.000261023753162	0.99951395577	1.80016381491e-05
1076	T	111208	26	110831	337	14	0.000233796129775	0.996609956118	0.00303035752824	0.000125890223725
1077	T	112635	34	112454	139	8	0.000301859990234	0.998393039464	0.00123407466596	7.1025880055e-05
1078	G	112500	227	94	7	112172	0.00201777777778	0.000835555555556	6.22222222222e-05	0.997084444444
1079	C	112169	17	190	111954	8	0.00015155702556	0.00169387263861	0.998083249383	7.13209532045e-05
1080	A	113020	112888	14	9	109	0.998832065121	0.000123871881083	7.96319235534e-05	0.000964431074146
1081	A	114148	114006	5	5	132	0.998756000981	4.38027823527e-05	4.38027823527e-05	0.00115639345411
1082	A	114796	114738	10	8	40	0.999494755915	8.71110491655e-05	6.96888393324e-05	0.000348444196662
1083	T	115287	5	115192	85	5	4.3370024374e-05	0.999175969537	0.000737290414357	4.3370024374e-05
1084	T	114762	1	114633	127	1	8.71368571478e-06	0.998875934543	0.00110663808578	8.71368571478e-06
1085	C	116514	50	37	116422	5	0.000429132979728	0.000317558404999	0.999210395317	4.29132979728e-05
1086	T	115858	11	115714	128	5	9.49438105267e-05	0.998757099208	0.00110480070431	4.31562775121e-05
1087	A	115761	115448	27	6	280	0.997296153281	0.000233239173815	5.18309275144e-05	0.00241877661734
1088	G	115282	79	39	10	115154	0.00068527610555	0.000338300862233	8.67438108291e-05	0.998889679221
1089	A	114057	113809	6	4	238	0.997825648579	5.26052763092e-05	3.50701842061e-05	0.00208667596027
1090	A	113702	113391	12	3	296	0.997264779863	0.00010553904065	2.63847601625e-05	0.00260329633604
1091	C	114443	56	46	114331	10	0.000489326564316	0.000401946820688	0.999021346871	8.73797436278e-05
1092	A	112255	111904	21	9	321	0.996873190504	0.000187074072424	8.01746024676e-05	0.00285956082134
1093	T	113165	29	112718	403	15	0.000256262978836	0.996050015464	0.00356117174038	0.000132549816639
1094	G	113046	67	39	9	112931	0.00059267908639	0.000344992304018	7.96136086195e-05	0.998982715001
1095	T	113806	22	113367	406	11	0.000193311424705	0.996142558389	0.00356747447411	9.66557123526e-05
1096	C	114254	40	44	114164	6	0.00035009715196	0.000385106867156	0.999212281408	5.2514572794e-05
1097	A	114736	114311	31	12	382	0.996295844373	0.000270185469251	0.000104587923581	0.003329382234
1098	A	115943	15114	40	4	100785	0.130357158259	0.000344997110649	3.44997110649e-05	0.869263344919
1099	A	114016	113797	6	10	203	0.998079216952	5.26241930957e-05	8.77069884928e-05	0.0017804518664
1100	T	114691	12	114605	70	4	0.000104628959552	0.999250159123	0.000610335597388	3.48763198507e-05
1101	T	115972	7	115884	73	8	6.03593970959e-05	0.999241196151	0.000629462284	6.89821681095e-05
1102	T	114968	8	114899	51	10	6.95845800571e-05	0.999399832997	0.000443601697864	8.69807250713e-05
1103	T	115030	8	114988	29	5	6.95470746762e-05	0.999634877858	0.000252108145701	4.34669216726e-05
1104	T	115306	10	115266	28	2	8.6725755815e-05	0.999653096977	0.000242832116282	1.7345151163e-05
1105	A	112790	112658	18	3	111	0.998829683483	0.000159588616012	2.65981026687e-05	0.000984129798741
1106	G	113668	72	27	15	113554	0.000633423654854	0.00023753387057	0.000131963261428	0.998997079213
1107	A	113298	113141	11	7	139	0.998614273862	9.70890924818e-05	6.17839679429e-05	0.00122685307772
1108	A	114520	114328	6	6	180	0.998323436954	5.23925951799e-05	5.23925951799e-05	0.0015717778554
1109	T	113672	11	113443	210	8	9.67696530368e-05	0.997985431769	0.00184742064888	7.03779294813e-05
1110	G	109866	278	17	5	109566	0.00253035515992	0.000154733948628	4.55099848907e-05	0.997269400907
1111	C	109438	77	289	109057	15	0.000703594729436	0.00264076463386	0.996518576728	0.000137063908332
1112	A	111178	110704	31	20	423	0.995736566587	0.00027883214305	0.000179891705193	0.00380470956484
1113	C	112717	74	224	112401	18	0.000656511440155	0.0019872778729	0.997196518715	0.00015969197193
1114	G	113049	138	71	6	112834	0.0012207096038	0.000628046245433	5.30743306e-05	0.99809816982
1115	G	111940	113	19	6	111802	0.00100946935858	0.000169733785957	5.36001429337e-05	0.998767196713
1116	A	112506	112155	25	10	316	0.996880166391	0.000222210371002	8.8884148401e-05	0.00280873908947
1117	T	108688	9	108504	166	9	8.28058295304e-05	0.998307080818	0.00152730752245	8.28058295304e-05
1118	G	108992	89	36	13	108854	0.000816573693482	0.000330299471521	0.00011927480916	0.998733852026
1119	G	108408	109	22	6	108271	0.0010054608516	0.000202937052616	5.53464688953e-05	0.998736255627
1120	A	108062	107638	20	8	396	0.996076326553	0.000185078936166	7.40315744665e-05	0.00366456293609
1121	A	110173	109810	29	10	324	0.99670518185	0.00026322238661	9.07663402104e-05	0.00294082942282
1122	T	110175	27	110092	46	10	0.000245064669843	0.999246653052	0.000417517585659	9.07646925346e-05
1123	T	107948	16	107848	82	2	0.000148219513099	0.999073628043	0.000759625004632	1.85274391374e-05
1124	G	104902	76	35	5	104786	0.000724485710473	0.000333644735086	4.76635335837e-05	0.998894206021
1125	G	105047	82	20	8	104937	0.000780602968195	0.000190390967852	7.6156387141e-05	0.998952849677
1126	A	105015	104721	23	7	264	0.997200399943	0.000219016331	6.66571442175e-05	0.00251392658192
1127	T	106235	11	106064	156	4	0.000103544029745	0.998390360992	0.00146844260366	3.76523744529e-05
1128	T	105582	12	105500	70	0	0.000113655736773	0.999223352465	0.000662991797844	0
1129	A	107493	107434	8	4	47	0.99945112705	7.44234508294e-05	3.72117254147e-05	0.000437237773622
1130	A	108150	108035	14	6	95	0.998936662043	0.000129449838188	5.54785020804e-05	0.000878409616274
1131	A	108150	107849	17	14	270	0.997216828479	0.000157189089228	0.000129449838188	0.00249653259362
1132	G	108593	82	31	2	108478	0.000755113128839	0.000285469597488	1.84173933863e-05	0.99894099988
1133	T	106919	18	106585	303	13	0.000168351742908	0.996876139882	0.00283392100562	0.000121587369878
1134	T	106736	6	106638	87	5	5.62134612502e-05	0.9990818468	0.000815095188128	4.68445510418e-05
1135	T	106721	9	106559	143	10	8.43320433654e-05	0.998482023219	0.00133994246681	9.3702270406e-05
1136	G	104172	57	9	11	104095	0.000547171984794	8.63955765465e-05	0.000105594593557	0.999260837845
1137	T	103152	28	102771	346	7	0.000271444082519	0.996306421591	0.00335427330541	6.78610206298e-05
1138	C	103543	69	48	103422	4	0.000666389809065	0.000463575519349	0.998831403378	3.86312932791e-05
1139	A	102637	102070	22	51	494	0.994475676413	0.000214347652406	0.000496896830578	0.00481307910403
1140	C	105769	99	163	105497	10	0.000936002042186	0.00154109427148	0.997428358026	9.45456608269e-05
1141	G	104754	250	27	12	104465	0.00238654371193	0.000257746720889	0.000114554098173	0.997241155469
1142	C	104491	105	101	104282	3	0.00100487123293	0.000966590424056	0.997999827736	2.87106066551e-05
1143	T	105876	17	105611	238	10	0.000160565189467	0.997497072047	0.00224791265254	9.44501114511e-05
1144	A	104656	104448	14	7	187	0.998012536309	0.000133771594557	6.68857972787e-05	0.00178680629873
1145	T	105826	11	105653	159	3	0.000103944210307	0.998365241056	0.00150246631263	2.8348420993e-05
1146	A	103625	103248	38	8	331	0.996361881785	0.000366706875754	7.72014475271e-05	0.00319420989144
1147	G	102759	273	15	7	102464	0.00265670160278	0.000145972615537	6.81205539174e-05	0.997129205228
1148	C	102318	71	174	102065	8	0.00069391504916	0.00170058054301	0.997527316797	7.8187611173e-05
1149	A	103148	102788	35	11	314	0.996509869314	0.000339318261139	0.000106642882072	0.00304416954279
1150	T	103178	27	102701	432	18	0.00026168369226	0.995376921437	0.00418693907616	0.00017445579484
1151	G	102268	66	42	4	102156	0.000645363163453	0.00041068564947	3.91129189971e-05	0.998904838268
1152	T	103079	21	102791	259	8	0.000203727238332	0.997206026446	0.00251263593943	7.76103765073e-05
1153	G	107443	31	54	6	107352	0.000288525078414	0.000502592072075	5.58435635639e-05	0.999153039286
1154	T	106986	3	106715	234	34	2.80410521003e-05	0.997466958294	0.00218720206382	0.00031779859047
1155	T	107358	2	107327	24	5	1.86292591144e-05	0.999711246484	0.000223551109372	4.65731477859e-05
1156	T	107863	9	107809	37	8	8.34391774751e-05	0.999499364935	0.00034302772962	7.41681577557e-05
1157	T	106798	14	106758	24	2	0.000131088597165	0.999625461151	0.000224723309425	1.87269424521e-05
1158	A	110846	110809	7	1	29	0.999666203562	6.31506775166e-05	9.02152535951e-06	0.000261624235426
1159	A	112506	112438	8	7	53	0.999395587791	7.11073187208e-05	6.22189038807e-05	0.000471085986525
1160	A	112705	112464	17	18	206	0.997861674282	0.000150836253937	0.000159708974757	0.00182778048889
1161	T	112240	24	112130	81	5	0.000213827512473	0.999019957234	0.000721667854597	4.45473984319e-05
1162	A	109304	109115	10	9	170	0.998270877553	9.14879601844e-05	8.2339164166e-05	0.00155529532314
1163	G	109228	42	13	10	109163	0.000384516790567	0.000119017101842	9.15516168016e-05	0.999404914491
1164	A	107405	107010	9	6	380	0.996322331363	8.37949816117e-05	5.58633210744e-05	0.00353801033471
1165	C	108873	315	53	108493	12	0.00289327932545	0.000486805727775	0.996509694782	0.000110220164779
1166	A	108839	108585	13	13	228	0.997666277713	0.000119442479258	0.000119442479258	0.00209483732853
1167	A	106775	106366	31	13	365	0.996169515336	0.000290330133458	0.000121751346289	0.00341840318427
1168	G	107329	88	31	7	107203	0.000819908878309	0.000288831536677	6.52200244109e-05	0.998826039561
1169	G	107453	42	7	6	107398	0.000390868565792	6.51447609653e-05	5.58383665417e-05	0.999488148307
1170	T	107897	46	107443	363	45	0.00042633252083	0.995792283381	0.00336431967525	0.000417064422551
1171	G	109334	68	14	10	109242	0.00062194742715	0.000128047999707	9.14628569338e-05	0.999158541716
1172	G	110688	134	17	19	110518	0.00121061000289	0.000153584851113	0.000171653657126	0.998464151489
1173	C	109654	31	94985	14628	10	0.000282707425174	0.866224670327	0.133401426305	9.11959436044e-05
1174	A	111141	111039	4	3	95	0.999082246876	3.59903186043e-05	2.69927389532e-05	0.000854770066852
1175	A	111365	111251	7	5	102	0.998976339065	6.28563731873e-05	4.48974094195e-05	0.000915907152157
1176	A	111731	111650	8	8	65	0.999275044527	7.16005405841e-05	7.16005405841e-05	0.000581754392246
1177	A	110472	110006	18	17	431	0.995781736549	0.00016293721486	0.000153885147368	0.00390144108914
1178	G	110189	58	38	6	110087	0.000526368330777	0.000344862009819	5.44518962873e-05	0.999074317763
1179	A	109768	109536	10	2	220	0.997886451425	9.11012316887e-05	1.82202463377e-05	0.00200422709715
1180	A	110592	110477	13	2	100	0.998960141782	0.000117549189815	1.80844907407e-05	0.000904224537037
1181	A	110709	110384	17	13	295	0.997064375977	0.000153555718144	0.000117424960934	0.00266464334426
1182	T	109924	15	109772	129	8	0.000136457916379	0.998617226447	0.00117353808086	7.27775554019e-05
1183	A	108162	107826	36	21	279	0.996893548566	0.00033283408221	0.000194153214623	0.00257946413713
1184	C	109819	138	45	109627	9	0.00125661315437	0.000409765159034	0.998251668655	8.19530318069e-05
1185	A	109139	108643	40	12	444	0.995455336772	0.000366505099002	0.000109951529701	0.00406820659892
1186	G	111573	105	118	6	111344	0.00094108789761	0.00105760354208	5.3776451292e-05	0.997947532109
1187	T	110529	9	110119	382	19	8.14265939256e-05	0.996290566277	0.00345610654217	0.000171900587176
1188	T	110960	11	110458	482	9	9.91348233598e-05	0.995475847152	0.00434390771449	8.11103100216e-05
1189	C	113086	16	62	113001	7	0.000141485241321	0.000548255310118	0.999248359655	6.18997930778e-05
1190	T	113664	14	113221	420	9	0.000123170045045	0.99610254786	0.00369510135135	7.91807432432e-05
1191	T	115474	9	115427	34	4	7.79396227722e-05	0.99959298197	0.000294438574917	3.46398323432e-05
1192	T	115541	12	115387	136	6	0.000103859236115	0.998667139803	0.00117707134264	5.19296180577e-05
1193	T	115898	10	115861	25	2	8.62827658803e-05	0.999680753766	0.000215706914701	1.72565531761e-05
1194	T	115319	9	115134	173	3	7.80443812381e-05	0.998395754386	0.00150018643936	2.6014793746e-05
1195	C	116635	21	89	116520	5	0.000180048870408	0.000763064260299	0.999014018091	4.28687786685e-05
1196	A	117001	116573	34	11	383	0.996341911608	0.000290595806873	9.40162904591e-05	0.00327347629507
1197	T	117751	23	117326	376	26	0.000195327428217	0.996390688826	0.00319317882651	0.000220804918854
1198	G	114564	144	75	5	114340	0.00125693935268	0.000654655912852	4.36437275235e-05	0.998044761007
1199	G	113782	86	34	14	113648	0.000755831326572	0.000298817036087	0.000123042308977	0.998822309328
1200	A	113133	112669	22	46	396	0.995898632583	0.000194461386156	0.000406601080145	0.00350030495081
1201	C	114117	14	118	113977	8	0.000122681107986	0.00103402648159	0.99877318892	7.01034902775e-05
1202	C	114226	26	119	114081	0	0.000227618930891	0.00104179433754	0.998730586732	0
1203	A	115006	114523	56	24	403	0.995800219119	0.000486931116637	0.000208684764273	0.00350416500009
1204	G	117706	321	28	12	117345	0.00272713370601	0.000237880821708	0.000101948923589	0.996933036549
1205	C	117886	17	213	117648	8	0.000144207115349	0.0018068303276	0.997981100385	6.78621719288e-05
1206	A	119463	119003	43	13	404	0.99614943539	0.000359944083105	0.000108820304195	0.00338180022266
1207	A	121788	121323	36	23	406	0.996181889841	0.000295595625185	0.000188852760535	0.00333366177292
1208	G	123418	104	29	9	123276	0.000842664765269	0.000234973828777	7.29229123791e-05	0.998849438494
1209	T	120202	60	120000	130	12	0.000499159747758	0.998319495516	0.00108151278681	9.98319495516e-05
1210	A	119501	119312	10	10	169	0.998418423277	8.36813081062e-05	8.36813081062e-05	0.00141421410699
1211	C	120347	45	98	120196	8	0.00037391875161	0.000814311947951	0.998745294856	6.64744447307e-05
1212	A	119455	118658	88	26	683	0.993328031476	0.000736679084174	0.00021765518396	0.00571763425558
1213	G	121063	84	49	16	120914	0.000693853613408	0.000404747941155	0.00013216259303	0.998769235852
1214	G	120240	140	15	9	120076	0.00116433799069	0.000124750499002	7.48502994012e-05	0.998636061211
1215	A	121047	120967	6	4	70	0.999339099689	4.95675233587e-05	3.30450155725e-05	0.000578287772518
1216	A	122084	122044	7	2	31	0.999672356738	5.73375708529e-05	1.63821631008e-05	0.000253923528063
1217	A	122735	122584	7	10	134	0.998769707093	5.70334460423e-05	8.1476351489e-05	0.00109178310995
1218	A	121550	121307	21	12	210	0.998000822707	0.000172768408063	9.87248046072e-05	0.00172768408063
1219	T	120319	19	120042	247	11	0.000157913546489	0.997697786717	0.00205287610436	9.14236321778e-05
1220	C	120597	39	58	120495	5	0.000323391129133	0.000480940653582	0.999154207816	4.14604011708e-05
1221	T	119594	51	119225	303	15	0.000426442798134	0.996914560931	0.00253357191832	0.000125424352392
1222	A	116040	115913	23	6	98	0.99890554981	0.00019820751465	5.17063081696e-05	0.00084453636677
1223	T	115852	40	115485	315	12	0.00034526810068	0.996832165176	0.00271898629286	0.000103580430204
1224	C	115742	50	40	115645	7	0.000431995299891	0.000345596239913	0.999161929118	6.04793419848e-05
1225	A	116655	116436	29	10	180	0.99812266941	0.0002485962882	8.57228580001e-05	0.001543011444
1226	T	118512	26	118181	291	14	0.000219387066289	0.997207033887	0.00245544754962	0.000118131497232
1227	T	115013	28	114754	203	28	0.000243450740351	0.997748080652	0.00176501786755	0.000243450740351
1228	G	113460	284	63	48	113065	0.00250308478759	0.000555261766261	0.000423056583818	0.996518596862
1229	C	113363	9	202	113145	7	7.93909829486e-05	0.00178188650618	0.998076973969	6.17485422933e-05
1230	T	112994	29	112231	726	8	0.000256650795617	0.993247429067	0.00642511991787	7.08002194807e-05
1231	C	115330	69	51	115200	10	0.000598283187375	0.000442209312408	0.998872799792	8.67077083153e-05
1232	A	119455	119211	8	13	223	0.997957389812	6.6970825834e-05	0.00010882759198	0.00186681177012
1233	A	119986	119524	51	24	387	0.996149550781	0.000425049589119	0.000200023336056	0.0032253762939
1234	G	120792	183	54	4	120551	0.00151500099344	0.000447049473475	3.3114775813e-05	0.998004834757
1235	C	120639	24	364	120244	7	0.000198940641086	0.00301726638981	0.996725768615	5.80243536501e-05
1236	C	121013	44	54	120912	3	0.000363597299464	0.000446233049342	0.999165378926	2.47907249634e-05
1237	A	123830	123448	21	15	346	0.996915125575	0.000169587337479	0.000121133812485	0.00279415327465
1238	T	123812	24	123417	363	8	0.000193842277001	0.996809679191	0.00293186443963	6.46140923335e-05
1239	A	122196	121788	39	16	353	0.996661101836	0.000319159383286	0.000130937182887	0.00288880159743
1240	G	120922	255	35	13	120619	0.00210879740659	0.000289442781297	0.000107507318767	0.997494252493
1241	C	119654	79	226	119343	6	0.000660237016732	0.00188877931369	0.997400839086	5.01445835492e-05
1242	A	121169	120806	13	19	331	0.997004184239	0.000107288167766	0.000156805783658	0.00273172181003
1243	C	121162	89	34	121037	2	0.000734553737971	0.00028061603473	0.998968323402	1.65068255724e-05
1244	A	119988	119735	14	6	233	0.997891455812	0.0001166783345	5.00050005001e-05	0.00194186085275
1245	A	119428	118777	60	21	570	0.994549016981	0.0005023947483	0.000175838161905	0.00477275010885
1246	G	119555	202	14	5	119334	0.00168959892936	0.000117100915896	4.18217556773e-05	0.998151478399
1247	C	118977	68	188	118707	14	0.000571539036957	0.00158013733747	0.997730653824	0.000117669801726
1248	T	118403	20	118014	352	17	0.000168914638987	0.996714610272	0.00297289764617	0.000143577443139
1249	G	119771	66	26	1	119678	0.000551051590118	0.00021708092944	8.34926651694e-06	0.999223518214
1250	T	117734	21	117478	215	20	0.000178368185911	0.997825606877	0.0018261504748	0.000169874462772
1251	G	115913	114	38	7	115754	0.000983496242872	0.000327832080957	6.03901201763e-05	0.998628281556
1252	G	115953	243	37	7	115666	0.00209567669659	0.000319094805654	6.03692875562e-05	0.99752485921
1253	G	114689	144	11	7	114527	0.00125556940945	9.59115521105e-05	6.10346240703e-05	0.998587484414
1254	T	113115	66	112700	301	48	0.000583476992441	0.996331167396	0.00266100870795	0.000424346903594
1255	A	112565	112502	12	4	47	0.999440323369	0.000106605072625	3.55350242082e-05	0.000417536534447
1256	A	116832	116496	32	18	286	0.997124075596	0.000273897562312	0.0001540673788	0.00244795946316
1257	T	116040	6	115909	111	14	5.17063081696e-05	0.998871078938	0.000956566701138	0.000120648052396
1258	G	115094	46	22	3	115023	0.000399673310511	0.000191148105027	2.60656506855e-05	0.999383112934
1259	T	113629	12	113346	256	15	0.000105606843323	0.997509438612	0.0022529459909	0.000132008554154
1260	T	113575	11	113356	198	10	9.68523002421e-05	0.99807175875	0.00174334140436	8.80475456747e-05
1261	G	113280	94	21	5	113160	0.000829802259887	0.000185381355932	4.41384180791e-05	0.998940677966
1262	G	113852	136	30	4	113682	0.0011945332537	0.000263499982433	3.51333309911e-05	0.998506833433
1263	T	113414	27	113259	103	25	0.00023806584725	0.998633325692	0.00090817712099	0.000220431340046
1264	T	113062	10	112892	150	10	8.84470467531e-05	0.998496400205	0.0013267057013	8.84470467531e-05
1265	G	112988	51	48	4	112885	0.000451375367296	0.000424823875102	3.54019895918e-05	0.999088398768
1266	T	112658	16	112313	311	18	0.000142022759147	0.996937634256	0.00276056738092	0.000159775604041
1267	T	114004	4	113858	139	3	3.50864881934e-05	0.998719343181	0.00121925546472	2.6314866145e-05
1268	A	114383	114305	20	2	56	0.999318080484	0.000174851157952	1.74851157952e-05	0.000489583242265
1269	T	115478	13	115405	58	2	0.000112575555517	0.999367844957	0.000502260170768	1.73193162334e-05
1270	A	114349	114262	8	2	77	0.999239171309	6.99612589529e-05	1.74903147382e-05	0.000673377117421
1271	A	115388	115233	18	13	124	0.99865670607	0.000155995424134	0.000112663361875	0.00107463514404
1272	T	114064	11	113817	223	13	9.64370879506e-05	0.997834549025	0.001955042783	0.000113971103942
1273	G	110061	241	29	10	109781	0.00218969480561	0.000263490246318	9.08587056269e-05	0.997455956242
1274	C	110138	267	228	109635	8	0.00242423141877	0.00207013020029	0.995433002234	7.26361473787e-05
1275	A	110542	109947	44	26	525	0.994617430479	0.000398038754501	0.000235204718569	0.00474932604802
1276	G	109691	284	52	13	109342	0.0025890911743	0.000474058947407	0.000118514736852	0.996818335141
1277	C	106896	114	151	106621	10	0.0010664571172	0.00141258793594	0.997427406077	9.35488699297e-05
1278	A	108064	107978	10	9	67	0.999204175304	9.25377554042e-05	8.32839798638e-05	0.000620002961208
1279	A	109077	109016	7	6	48	0.99944076203	6.41748489599e-05	5.50070133942e-05	0.000440056107154
1280	A	108898	108561	28	24	285	0.99690536098	0.000257121342908	0.000220389722493	0.0026171279546
1281	T	109083	10	108877	189	7	9.16733129819e-05	0.998111529753	0.00173262561536	6.41713190873e-05
1282	G	108368	105	260	6	107997	0.000968920714602	0.00239923224568	5.53668979773e-05	0.996576480142
1283	T	106498	25	106214	241	18	0.000234746192417	0.997333283254	0.0022629532949	0.00016901725854
1284	A	107290	107207	5	2	76	0.99922639575	4.66026656725e-05	1.8641066269e-05	0.000708360518222
1285	A	107284	106979	16	4	285	0.997157078409	0.000149136870363	3.72842175907e-05	0.00265650050334
1286	A	108294	108207	14	6	67	0.999196631392	0.000129277706983	5.54047315641e-05	0.000618686169132
1287	T	107822	20	107713	83	6	0.000185490901671	0.998989074586	0.000769787241936	5.56472705014e-05
1288	T	107256	7	107154	83	12	6.5264414112e-05	0.999049004252	0.000773849481614	0.000111881852763
1289	T	106441	10	106300	128	3	9.39487603461e-05	0.998675322479	0.00120254413243	2.81846281038e-05
1290	T	105774	13	105598	158	5	0.000122903549076	0.998336075028	0.00149375082724	4.72705957986e-05
1291	C	105221	64	55	105094	8	0.000608243601562	0.000522709345093	0.998793016603	7.60304501953e-05
1292	C	106671	33	48	106575	15	0.000309362432151	0.000449981719493	0.999100036561	0.000140619287341
1293	A	108716	108549	24	9	134	0.99846388756	0.000220758673976	8.27845027411e-05	0.00123256926303
1294	T	108843	18	108552	255	18	0.000165375816543	0.997326424299	0.00234282406769	0.000165375816543
1295	T	107281	17	107146	111	7	0.000158462355869	0.998741622468	0.00103466597068	6.52492053579e-05
1296	T	106624	16	106553	52	3	0.00015006002401	0.999334108643	0.000487695078031	2.81362545018e-05
1297	A	107345	107289	29	4	23	0.999478317574	0.000270156970516	3.72630304159e-05	0.000214262424892
1298	A	108418	108265	14	5	134	0.998588795219	0.000129129849287	4.61178033168e-05	0.00123595712889
1299	T	107386	15	107108	254	9	0.000139683012683	0.997411208165	0.00236529901477	8.38098076099e-05
1300	G	104882	62	132	6	104682	0.000591140519822	0.00125855723575	5.72071470796e-05	0.998093095097
1301	A	103601	103133	22	2	444	0.995482669086	0.000212353162614	1.93048329649e-05	0.00428567291822
1302	C	105906	126	78	105692	10	0.00118973429267	0.00073650218118	0.99797934017	9.44233565615e-05
1303	T	105529	70	104895	545	19	0.000663324773285	0.993992172768	0.00516445716343	0.000180045295606
1304	G	106269	113	188	7	105961	0.00106333926168	0.00176909540882	6.58705737327e-05	0.997101694756
1305	T	105044	33	104852	150	9	0.000314154068771	0.998172194509	0.00142797303987	8.56783823921e-05
1306	A	101925	101702	32	7	184	0.997812116753	0.000313956340446	6.86779494727e-05	0.00180524895757
1307	C	102429	167	182	102067	13	0.00163039764129	0.00177684054321	0.996465844634	0.000126917181658
1308	C	102252	161	51	102037	3	0.00157454132926	0.000498767750264	0.997897351641	2.93392794273e-05
1309	A	104288	104070	12	8	198	0.997909634857	0.000115065971157	7.67106474379e-05	0.00189858852409
1310	A	110545	110470	24	10	41	0.999321543263	0.000217106155864	9.04608982767e-05	0.000370889682935
1311	T	109441	9	109374	57	1	8.2236090679e-05	0.999387797992	0.0005208285743	9.13734340878e-06
1312	A	109794	109748	10	2	34	0.999581033572	9.10796582691e-05	1.82159316538e-05	0.000309670838115
1313	A	109810	109768	2	4	36	0.999617521173	1.82132774793e-05	3.64265549586e-05	0.000327838994627
1314	A	111209	111153	7	7	42	0.999496443633	6.29445458551e-05	6.29445458551e-05	0.000377667275131
1315	A	111702	111608	4	12	78	0.999158475229	3.58095647347e-05	0.000107428694204	0.000698286512327
1316	A	112221	112148	21	5	47	0.999349497866	0.000187130750929	4.45549406974e-05	0.000418816442555
1317	T	112316	17	112121	171	7	0.000151358666619	0.998263827059	0.00152249011717	6.23241568432e-05
1318	T	110609	3	110504	93	9	2.71225668797e-05	0.999050710159	0.000840799573272	8.13677006392e-05
1319	T	110885	13	110846	22	4	0.000117238580511	0.999648284258	0.000198403751635	3.60734093881e-05
1320	A	110898	110844	6	5	43	0.999513066061	5.41037710328e-05	4.50864758607e-05	0.000387743692402
1321	A	112153	112047	30	2	74	0.999054862554	0.000267491730047	1.78327820032e-05	0.000659812934117
1322	T	112169	13	112103	40	13	0.000115896548957	0.999411602136	0.000356604766023	0.000115896548957
1323	T	112645	16	112564	62	3	0.000142039149541	0.999280926805	0.00055040170447	2.66323405389e-05
1324	T	111877	15	111760	89	13	0.000134075815404	0.99895420864	0.000795516504733	0.000116199040017
1325	G	107961	47	160	5	107749	0.00043534239216	0.00148201665416	4.63130204426e-05	0.998036327933
1326	G	109731	68	91	4	109568	0.000619697259662	0.000829300744548	3.64527799801e-05	0.998514549216
1327	A	109566	109194	25	6	341	0.996604786156	0.000228172973368	5.47615136082e-05	0.00311227935673
1328	T	111555	16	111395	138	6	0.000143427009099	0.998565729909	0.00123705795348	5.3785128412e-05
1329	T	110497	8	110301	182	6	7.24001556603e-05	0.998226196186	0.00164710354127	5.43001167453e-05
1330	G	110754	64	20	5	110665	0.000577857233147	0.000180580385359	4.51450963396e-05	0.999196417285
1331	A	110163	109909	14	13	227	0.997694325681	0.000127084411281	0.000118006953333	0.00206058295435
1332	A	113480	113135	25	10	310	0.996959816708	0.000220303137117	8.81212548467e-05	0.00273175890025
1333	G	113914	55	32	6	113821	0.000482820373264	0.000280913671717	5.2671313447e-05	0.999183594642
1334	A	113124	112869	14	10	231	0.997745836427	0.000123758000071	8.83985714791e-05	0.00204200700117
1335	A	112698	112168	24	18	488	0.995297165877	0.000212958526327	0.000159718894745	0.00433015670198
1336	G	112323	139	29	4	112151	0.00123750255958	0.000258183987251	3.56115844484e-05	0.998468701869
1337	C	112918	112	244	112541	21	0.000991870206699	0.00216086009316	0.996661294036	0.000185975663756
1338	T	112077	49	111621	383	24	0.000437199425395	0.995931368613	0.00341729346788	0.000214138494071
1339	G	113397	138	58	10	113191	0.00121696341173	0.000511477375945	8.81857544732e-05	0.998183373458
1340	G	112243	143	46	8	112046	0.00127402154255	0.000409825111588	7.12739324501e-05	0.998244879413
1341	T	111907	38	111609	248	12	0.000339567676732	0.997337074535	0.00221612589025	0.000107231897915
1342	A	112974	112760	6	5	203	0.998105758847	5.31095650327e-05	4.42579708606e-05	0.00179687361694
1343	A	116283	115972	13	21	277	0.997325490398	0.000111796221288	0.000180593895926	0.00238211948436
1344	C	116704	49	54	116594	7	0.000419865642994	0.000462709075953	0.999057444475	5.9980806142e-05
1345	T	114514	36	114091	374	13	0.000314372041846	0.996306128508	0.00326597621252	0.000113523237333
1346	T	114430	22	114230	172	6	0.00019225727519	0.998252206589	0.0015031023333	5.24338023246e-05
1347	T	113230	11	113032	179	8	9.71473990992e-05	0.998251346816	0.0015808531308	7.06526538903e-05
1348	G	112282	91	33	9	112149	0.000810459379063	0.000293902851748	8.01553232041e-05	0.998815482446
1349	G	114385	80	21	7	114277	0.00069939240285	0.000183590505748	6.11968352494e-05	0.999055820256
1350	T	113592	33	113094	450	15	0.000290513416438	0.995615888443	0.00396154658779	0.000132051552926
1351	C	113206	38	50	113108	10	0.000335671254174	0.00044167270286	0.999134321502	8.83345405721e-05
1352	A	114286	114123	16	10	137	0.998573753566	0.000139999650001	8.74997812505e-05	0.00119874700313
1353	A	116425	116199	28	2	196	0.998058836161	0.000240498174791	1.71784410565e-05	0.00168348722353
1354	C	116255	86	56	116112	1	0.000739753128898	0.00048169971184	0.998769945379	8.60178056858e-06
1355	A	115257	115020	33	9	195	0.997943725761	0.000286316666233	7.80863635181e-05	0.00169187120956
1356	A	116306	115938	37	11	320	0.996835932798	0.000318126321944	9.4578095713e-05	0.00275136278438
1357	G	117444	43	190	4	117207	0.000366131943735	0.00161779230953	3.40587854637e-05	0.997982016961
1358	T	117603	19	117337	239	8	0.000161560504409	0.997738152938	0.00203226108178	6.80254755406e-05
1359	T	117346	12	117222	108	4	0.000102261687659	0.998943295894	0.000920355188928	3.40872292196e-05
1360	A	117313	117203	19	4	87	0.999062337507	0.000161959885094	3.40968179145e-05	0.00074160578964
1361	A	117139	116882	18	10	229	0.99780602532	0.00015366359624	8.5368664578e-05	0.00195494241884
1362	T	117534	26	117234	269	5	0.000221212585294	0.997447547093	0.00228869944016	4.25408817874e-05
1363	C	118241	52	40	118137	12	0.000439779771822	0.000338292132171	0.999120440456	0.000101487639651
1364	A	118565	118351	15	10	189	0.998195082866	0.000126512883229	8.43419221524e-05	0.00159406232868
1365	A	122658	122512	17	8	121	0.998809698511	0.000138596748683	6.52219993804e-05	0.000986482740628
1366	T	122438	20	122298	116	4	0.000163347980202	0.998856564139	0.000947418285173	3.26695960404e-05
1367	T	123154	13	123083	48	10	0.000105558893743	0.999423486042	0.000389755915358	8.11991490329e-05
1368	T	122027	14	121981	30	2	0.000114728707581	0.999623034247	0.000245847230531	1.63898153687e-05
1369	A	121506	121455	15	1	35	0.999580267641	0.000123450693793	8.23004625286e-06	0.00028805161885
1370	A	121828	121742	11	9	66	0.999294086745	9.02912302591e-05	7.38746429392e-05	0.000541747381554
1371	A	122997	122608	20	16	353	0.996837321235	0.000162605592006	0.000130084473605	0.00286998869891
1372	G	122112	217	54	12	121829	0.00177705712788	0.000442216981132	9.82704402516e-05	0.997682455451
1373	C	121392	49	176	121166	1	0.000403650981943	0.00144984842494	0.998138262818	8.23777514169e-06
1374	A	122983	122865	12	5	101	0.999040517795	9.75744615109e-05	4.06560256296e-05	0.000821251717717
1375	A	127981	127752	30	7	192	0.998210671897	0.000234409795204	5.46956188809e-05	0.00150022268931
1376	T	129492	23	129168	282	19	0.000177617150094	0.997497914929	0.00217774070985	0.000146727210947
1377	T	129477	32	115164	14273	8	0.000247148142141	0.889455270048	0.110235794774	6.17870355353e-05
1378	T	126871	8	126720	140	3	6.30561751701e-05	0.998809814694	0.00110348306548	2.36460656888e-05
1379	G	122076	113	117	2	121844	0.000925652871981	0.000958419345326	1.63832366722e-05	0.998099544546
1380	T	122616	20	122172	410	14	0.000163110850134	0.996378939127	0.00334377242774	0.000114177595094
1381	T	122439	19	122266	153	1	0.000155179313781	0.998587051511	0.00124960184255	8.16733230425e-06
1382	C	125162	85	91	124963	23	0.000679119860661	0.000727057733178	0.998410060562	0.000183761844649
1383	T	125251	45	124886	302	18	0.000359278568634	0.99708585161	0.00241115839394	0.000143711427454
1384	G	125460	217	58	13	125172	0.00172963494341	0.000462298740634	0.000103618683246	0.997704447633
1385	G	125030	94	22	9	124905	0.000751819563305	0.000175957770135	7.19827241462e-05	0.999000239942
1386	A	125194	124656	13	9	516	0.995702669457	0.000103838842117	7.18884291579e-05	0.00412160327172
1387	C	127186	122	78	126972	14	0.000959225071942	0.000613275045996	0.998317424874	0.000110075008256
1388	A	127550	127420	13	5	112	0.998980791846	0.000101920815367	3.92003136025e-05	0.000878087024696
1389	A	132036	131856	25	6	149	0.998636735436	0.000189342300585	4.54421521403e-05	0.00112848011148
1390	A	130526	130095	17	22	392	0.996697975882	0.000130242250586	0.000168548794876	0.00300323307234
1391	C	131037	414	75	130543	5	0.00315941299022	0.000572357425765	0.996230072422	3.81571617177e-05
1392	A	131387	131137	8	3	239	0.998097224231	6.08888246174e-05	2.28333092315e-05	0.00181905363544
1393	A	132411	132194	11	5	201	0.998361163347	8.3074669023e-05	3.77612131923e-05	0.00151800077033
1394	T	132920	31	132614	252	23	0.000233222991273	0.997697863376	0.00189587721938	0.00017303641288
1395	T	131178	18	131084	71	5	0.000137218131089	0.999283416427	0.000541249294851	3.81161475247e-05
1396	A	130041	129701	20	12	308	0.997385439977	0.000153797648434	9.22785890604e-05	0.00236848378588
1397	G	129112	44	52	8	129008	0.000340789392156	0.00040275109982	6.19617076647e-05	0.9991944978
1398	A	128735	128485	21	5	224	0.998058026178	0.000163125801064	3.88394764439e-05	0.00174000854468
1399	A	130970	130606	10	13	341	0.997220737573	7.63533633657e-05	9.92593723754e-05	0.00260364969077
1400	T	132137	22	131974	133	8	0.000166493866215	0.998766431809	0.0010065311003	6.0543224078e-05
1401	T	129435	16	129191	217	11	0.000123614169274	0.998114883919	0.00167651717078	8.4984741376e-05
1402	G	128846	102	33	6	128705	0.00079164273629	0.0002561197088	4.65672197818e-05	0.998905670335
1403	A	129179	128890	23	5	261	0.997762794262	0.000178047515463	3.87059816224e-05	0.00202045224069
1404	T	129613	36	129151	416	10	0.000277749917061	0.996435542731	0.00320955459715	7.71527547391e-05
1405	C	129624	442	63	129105	14	0.00340986237117	0.000486021107202	0.995996111831	0.000108004690489
1406	A	129236	129145	11	18	62	0.999295861834	8.51156024637e-05	0.000139280076759	0.000479742486614
1407	A	129790	129749	10	3	28	0.999684105093	7.70475383312e-05	2.31142614993e-05	0.000215733107327
1408	A	128170	128106	10	8	46	0.999500663182	7.80213778575e-05	6.2417102286e-05	0.000358898338145
1409	A	127993	127784	10	7	192	0.998367098201	7.81292726946e-05	5.46904908862e-05	0.00150008203574
1410	A	127740	127106	54	26	554	0.995036793487	0.000422733677783	0.000203538437451	0.004336934398
1411	G	127174	92	83	3	126996	0.000723418308774	0.000652649126394	2.358972746e-05	0.998600342837
1412	G	124203	95	31	10	124067	0.000764876854826	0.000249591394733	8.05133531396e-05	0.998905018397
1413	T	122560	176	122098	244	42	0.00143603133159	0.996230417755	0.0019908616188	0.000342689295039
1414	A	123269	123122	9	2	136	0.998807486067	7.3011057119e-05	1.62246793598e-05	0.00110327819646
1415	A	123916	123694	30	11	181	0.998208463798	0.000242099486749	8.8769811808e-05	0.00146066690339
1416	A	126148	125561	38	21	528	0.99534673558	0.000301233471795	0.00016647112915	0.00418555981863
1417	G	127391	59	58	7	127267	0.000463141038221	0.000455291190115	5.49489367381e-05	0.999026618835
1418	G	124607	82	21	11	124493	0.000658068968838	0.000168529857873	8.82775446002e-05	0.999085123629
1419	A	124132	123833	21	6	272	0.997591273805	0.00016917474946	4.83356427029e-05	0.00219121580253
1420	A	125010	124616	21	13	360	0.99684825214	0.000167986561075	0.000103991680666	0.00287976961843
1421	G	126430	86	53	10	126281	0.000680218302618	0.000419204302776	7.90951514672e-05	0.998821482243
1422	T	125113	48	124896	158	11	0.000383653177528	0.998265567927	0.00126285837603	8.79205198501e-05
1423	A	125149	125015	8	3	123	0.998929276303	6.3923802827e-05	2.39714260601e-05	0.000982828468466
1424	A	124935	124406	32	22	475	0.995765798215	0.000256133189258	0.000176091567615	0.00380197702805
1425	G	123577	203	22	12	123340	0.00164270050252	0.000178026655446	9.71054484249e-05	0.998082167394
1426	C	122351	176	145	122026	4	0.00143848436057	0.00118511495615	0.997343707857	3.26928263766e-05
1427	A	123786	123740	4	1	41	0.999628390933	3.23138319358e-05	8.07845798394e-06	0.000331216777342
1428	A	124312	124180	15	9	108	0.998938155608	0.000120664135401	7.23984812407e-05	0.000868781774889
1429	A	124877	124673	27	10	167	0.99836639253	0.000216212753349	8.00787975368e-05	0.00133731591886
1430	T	123640	21	123492	125	2	0.000169847945649	0.998802976383	0.00101099967648	1.61759948237e-05
1431	T	122437	21	122269	141	6	0.000171516780058	0.99862786576	0.00115161266611	4.90047943024e-05
1432	G	120522	73	96	14	120339	0.000605698544664	0.000796535072435	0.00011616136473	0.998481605018
1433	A	119700	119426	4	11	259	0.997710944027	3.34168755221e-05	9.18964076859e-05	0.00216374269006
1434	A	117677	117308	18	15	336	0.996864298036	0.000152961071407	0.000127467559506	0.00285527333294
1435	C	118134	90	137	117896	11	0.000761846716441	0.00115970000169	0.997985338683	9.31145986761e-05
1436	C	116827	30	48	116744	5	0.000256789954377	0.000410863927003	0.999289547793	4.27983257295e-05
1437	A	117230	117068	7	6	149	0.998618101169	5.97116778981e-05	5.11814381984e-05	0.00127100571526
1438	A	118765	118627	5	21	112	0.998838041511	4.20999452701e-05	0.000176819770134	0.00094303877405
1439	C	119462	28	50	119378	6	0.000234384155631	0.000418543135055	0.999296847533	5.02251762067e-05
1440	T	117595	20	117098	465	12	0.000170075258302	0.995773629831	0.00395424975552	0.000102045154981
1441	C	118636	42	49	118538	7	0.000354024073637	0.00041302808591	0.999173943828	5.90040122728e-05
1442	C	118876	73	82	118714	7	0.000614085265318	0.000689794407618	0.998637235439	5.88848884552e-05
1443	A	119134	118692	54	12	376	0.996289892054	0.000453271106485	0.000100726912552	0.00315610992664
1444	G	116010	102	131	9	115768	0.000879234548746	0.00112921299888	7.7579519007e-05	0.997913972933
1445	T	113363	30	113196	128	9	0.000264636609829	0.998526856205	0.00112911620194	7.93909829486e-05
1446	A	114257	114198	11	3	45	0.99948362026	9.627418889e-05	2.625659697e-05	0.00039384895455
1447	A	116275	116113	14	12	136	0.998606751236	0.000120404214147	0.000103203612126	0.00116964093743
1448	T	115380	21	115204	150	5	0.000182007280291	0.998474605651	0.00130005200208	4.3335066736e-05
1449	T	114491	11	114321	154	5	9.60774209326e-05	0.998515167131	0.00134508389306	4.36715549694e-05
1450	A	113937	113821	12	4	100	0.998981893503	0.000105321361805	3.51071206017e-05	0.000877678015043
1451	T	111593	30	111166	384	13	0.000268834066653	0.996173595118	0.00344107605316	0.000116494762216
1452	G	110332	97	41	8	110186	0.000879164702897	0.000371605699163	7.25084291049e-05	0.998676721169
1453	A	109429	108849	32	11	537	0.994699759662	0.000292427053158	0.000100521799523	0.0049072914858
1454	C	110328	208	71	110040	9	0.00188528750634	0.000643535639185	0.997389601914	8.15749401784e-05
1455	A	111923	111734	9	4	176	0.998311339046	8.04124264003e-05	3.57388561779e-05	0.00157250967183
1456	A	110706	110608	22	8	68	0.99911477246	0.000198724549708	7.22634726212e-05	0.00061423951728
1457	C	111752	285	65	111402	0	0.0025502899277	0.000581645071229	0.996868065001	0
1458	T	108141	21	107883	230	7	0.000194190917413	0.997614225872	0.002126852905	6.47303058045e-05
1459	A	109032	108952	12	1	67	0.999266270453	0.000110059432093	9.17161934111e-06	0.000614498495854
1460	A	110885	110642	14	15	214	0.99780854038	0.000126256932858	0.000135275285205	0.00192992740226
1461	T	109641	18	109515	104	4	0.000164172161874	0.998850794867	0.000948550268604	3.64827026386e-05
1462	G	108162	48	165	6	107943	0.00044377877628	0.00152548954346	5.5472347035e-05	0.997975259333
1463	A	107592	107472	12	6	102	0.998884675441	0.000111532455945	5.57662279723e-05	0.00094802587553
1464	A	109172	109051	7	1	113	0.998891657201	6.4119004873e-05	9.15985783901e-06	0.00103506393581
1465	A	110435	110243	6	8	178	0.998261420745	5.43306017114e-05	7.24408022819e-05	0.00161180785077
1466	A	110642	110466	12	6	158	0.998409283997	0.000108457909293	5.42289546465e-05	0.00142802913902
1467	T	111157	9	110987	159	2	8.09665608104e-05	0.998470631629	0.00143040924098	1.7992569069e-05
1468	A	108936	108803	11	1	121	0.998779099655	0.000100976720276	9.17970184328e-06	0.00111074392304
1469	T	107663	14	107398	248	3	0.000130035388202	0.997538615866	0.00230348401958	2.78647260433e-05
1470	A	106984	106825	18	2	139	0.998513796456	0.000168249457863	1.8694384207e-05	0.00129925970239
1471	A	108825	108491	17	19	298	0.996930852286	0.000156214105215	0.00017459223524	0.00273834137377
1472	C	108330	955	34	107333	8	0.00881565586633	0.000313855810948	0.990796639897	7.38484261054e-05
1473	A	109147	109088	5	5	49	0.999459444602	4.58097794717e-05	4.58097794717e-05	0.000448935838823
1474	A	109844	109800	14	2	28	0.999599431922	0.00012745347948	1.82076399257e-05	0.00025490695896
1475	T	109753	18	109488	243	4	0.000164004628575	0.997585487413	0.00221406248576	3.64454730167e-05
1476	T	109351	14	109154	174	9	0.000128028093022	0.998198461834	0.00159120629898	8.23037740853e-05
1477	G	110075	67	89	7	109912	0.000608675902794	0.000808539632069	6.35930047695e-05	0.99851919146
1478	T	111203	57	110677	439	30	0.000512576099566	0.995269911783	0.00394773522297	0.000269776894508
1479	G	111536	51	51	3	111431	0.000457251470377	0.000457251470377	2.68971453163e-05	0.999058599914
1480	A	110984	110414	32	11	527	0.994864124558	0.000288329849348	9.91133857133e-05	0.00474843220644
1481	G	112638	91	37	11	112499	0.000807897867505	0.000328485946128	9.76579839841e-05	0.998765958202
1482	A	113359	113074	9	3	273	0.997485863496	7.93937843488e-05	2.64645947829e-05	0.00240827812525
1483	A	115044	114958	9	8	69	0.999252459928	7.82309377282e-05	6.95386113139e-05	0.000599770522583
1484	T	116123	14	115999	102	8	0.000120561818072	0.998932166754	0.00087837896024	6.88924674698e-05
1485	T	116011	15	115892	91	13	0.000129298083802	0.998974235202	0.000784408375068	0.000112058339295
1486	G	114485	57	47	9	114372	0.000497881818579	0.000410534131109	7.8612918723e-05	0.999012971132
1487	G	115014	68	39	3	114904	0.000591232371711	0.000339089154364	2.60837811049e-05	0.999043594693
1488	A	116269	115743	41	7	478	0.995476008222	0.000352630537805	6.02052137715e-05	0.00411115602611
1489	T	117314	17	117006	279	12	0.000144910240892	0.9973745674	0.00237823277699	0.000102289581806
1490	G	117888	75	45	5	117763	0.000636197068404	0.000381718241042	4.24131378936e-05	0.998939671553
1491	T	117004	21	116531	436	16	0.000179481043383	0.995957403166	0.00372636832929	0.000136747461625
1492	G	116696	65	26	7	116598	0.000557002810722	0.000222801124289	5.99849180777e-05	0.999160211147
1493	A	116456	116065	22	12	357	0.996642508759	0.000188912550663	0.000103043209452	0.00306553548121
1494	A	116862	116424	19	18	401	0.996251989526	0.000162584929233	0.000154027827694	0.00343139771697
1495	G	118177	63	36	9	118069	0.000533098657099	0.000304627804057	7.61569510142e-05	0.999086116588
1496	A	117712	117555	13	3	141	0.998666236238	0.000110439037651	2.54859317657e-05	0.00119783879299
1497	A	117334	117185	8	2	139	0.998730120852	6.81814307873e-05	1.70453576968e-05	0.00118465235993
1498	A	115959	115411	26	20	502	0.99527419174	0.00022421718021	0.000172474754008	0.0043291163256
1499	G	117016	74	30	6	116906	0.000632392151501	0.000256375196554	5.12750393109e-05	0.999059957613
1500	A	114567	113868	54	23	622	0.993898766661	0.000471339914635	0.000200755889567	0.00542913753524
1501	C	116924	78	31	116797	18	0.000667099996579	0.00026512948582	0.998913824365	0.000153946153057
1502	C	119023	61	113	118843	6	0.000512505986238	0.000949396335162	0.998487687254	5.04104248759e-05
1503	T	117558	60	116956	511	31	0.000510386362476	0.994879123496	0.00434679052042	0.000263699620613
1504	G	117036	90	64	4	116878	0.000768994155644	0.000546840288458	3.41775180286e-05	0.998649988038
1505	A	116951	116738	11	4	198	0.998178724423	9.40564851947e-05	3.42023582526e-05	0.0016930167335
1506	A	117750	117469	14	9	258	0.99761358811	0.00011889596603	7.64331210191e-05	0.00219108280255
1507	C	117728	47	65	117612	4	0.000399225332971	0.000552120141343	0.999014677902	3.39766240826e-05
1508	A	119222	119073	2	13	134	0.998750230662	1.6775427354e-05	0.000109040277801	0.00112395363272
1509	T	118746	55	118389	286	16	0.00046317349637	0.996993582942	0.00240850218113	0.000134741380762
1510	A	117628	117389	14	5	220	0.997968170844	0.000119019281124	4.25068861156e-05	0.00187030298908
1511	C	117865	25	131	117696	13	0.00021210707165	0.00111144105544	0.998566156196	0.000110295677258
1512	A	117710	117332	22	20	336	0.996788718036	0.000186900008495	0.000169909098632	0.00285447285702
1513	C	115879	61	62	115752	4	0.000526411170272	0.000535040861588	0.998904029203	3.45187652638e-05
1514	A	116117	115983	14	10	110	0.998845991543	0.000120568047745	8.61200341035e-05	0.000947320375139
1515	A	115650	115373	23	8	246	0.997604842196	0.00019887591872	6.91742325984e-05	0.0021271076524
1516	C	113958	66	71	113817	4	0.000579160743432	0.000623036557328	0.998762702048	3.51006511171e-05
1517	C	113658	57	41	113558	2	0.000501504513541	0.000360731316757	0.99912016752	1.75966495979e-05
1518	A	114731	114636	6	10	79	0.999171976188	5.22962407719e-05	8.71604012865e-05	0.000688567170163
1519	A	117564	117474	19	8	63	0.999234459528	0.000161614099554	6.80480419176e-05	0.000535878330101
1520	T	118746	22	118525	195	4	0.000185269398548	0.998138884678	0.00164216057804	3.36853451906e-05
1521	A	118869	118789	9	2	69	0.999326990216	7.57136006865e-05	1.6825244597e-05	0.000580470938596
1522	A	120023	119735	26	15	247	0.997600459912	0.000216625146847	0.000124976046258	0.00205793889505
1523	G	119576	47	28	4	119497	0.000393055462635	0.000234160701144	3.34515287349e-05	0.999339332307
1524	A	117221	116717	21	7	476	0.995700429104	0.000179148787333	5.97162624444e-05	0.00406070584622
1525	G	118773	68	9	13	118683	0.000572520690729	7.57747973024e-05	0.000109452484992	0.999242252027
1526	A	122387	121818	18	6	545	0.995350813403	0.000147074444181	4.90248147271e-05	0.00445308733771
1527	C	124199	94	43	124057	5	0.000756849894122	0.000346218568588	0.998856673564	4.02579730916e-05
1528	A	123304	122763	28	36	477	0.995612469993	0.00022708103549	0.000291961331344	0.0038684876403
1529	G	121032	71	58	11	120892	0.000586621719876	0.000479212109194	9.0885055192e-05	0.998843281116
1530	A	120620	120272	15	6	327	0.997114906317	0.000124357486321	4.97429945283e-05	0.00271099320179
1531	A	121148	120869	10	6	263	0.99769703173	8.25436655991e-05	4.95261993595e-05	0.00217089840526
1532	T	121480	15	121222	234	9	0.000123477115575	0.997876193612	0.00192624300296	7.40862693447e-05
1533	G	120696	86	37	3	120570	0.000712533969643	0.000306555312521	2.48558361503e-05	0.998956054882
1534	T	119857	29	119521	303	4	0.000241954996371	0.997196659352	0.00252801254829	3.33731029477e-05
1535	T	119004	19	118695	286	4	0.000159658498874	0.997403448624	0.002403280562	3.36123155524e-05
1536	G	120097	79	22	16	119980	0.000657801610365	0.000183185258583	0.000133225642606	0.999025787488
1537	A	120034	119701	13	11	309	0.997225786027	0.000108302647583	9.16407018012e-05	0.00257427062332
1538	A	121494	121020	13	9	452	0.996098572769	0.000107001168782	7.40777322337e-05	0.00372034832996
1539	C	125246	294	40	124906	6	0.00234738035546	0.000319371476933	0.997285342446	4.790572154e-05
1540	A	125258	125143	11	6	98	0.999081894969	8.78187421163e-05	4.79011320634e-05	0.000782385157036
1541	T	125181	25	124876	272	8	0.000199710818734	0.997563528011	0.00217285370783	6.3907461995e-05
1542	C	123467	32	106659	16772	4	0.000259178565933	0.863866458244	0.135841965869	3.23973207416e-05
1543	A	121697	121488	12	9	188	0.99828261995	9.86055531361e-05	7.39541648521e-05	0.00154482033247
1544	A	122996	122654	22	15	305	0.99721942177	0.000178867605451	0.000121955185534	0.0024797554392
1545	G	123417	64	24	3	123326	0.000518567134187	0.00019446267532	2.4307834415e-05	0.999262662356
1546	T	123062	17	122888	146	11	0.000138141749687	0.998586078562	0.00118639385025	8.93858380329e-05
1547	T	121954	8	121835	106	5	6.55985043541e-05	0.999024222248	0.000869180182692	4.09990652213e-05
1548	A	121408	121087	25	9	287	0.997356022667	0.000205917237744	7.41302055878e-05	0.0023639298893
1549	G	123170	98	30	10	123032	0.00079564829098	0.000243565803361	8.11886011204e-05	0.998879597305
1550	T	122508	39	122223	237	9	0.00031834655696	0.997673621315	0.00193456753845	7.34645900676e-05
1551	A	126090	125815	17	10	248	0.997819018162	0.000134824331826	7.93084304862e-05	0.00196684907606
1552	T	125894	15	125567	304	8	0.000119147854544	0.997402576771	0.0024147298521	6.35455224236e-05
1553	G	124826	114	41	14	124657	0.000913271273613	0.00032845721244	0.000112156121321	0.998646115393
1554	T	123340	22	123017	290	11	0.000178368736825	0.997381222637	0.00235122425815	8.91843684125e-05
1555	A	123512	123448	7	4	53	0.999481831725	5.66746550942e-05	3.23855171967e-05	0.000429108102856
1556	A	124952	124412	48	11	481	0.995678340483	0.000384147512645	8.80338049811e-05	0.00384947819963
1557	G	125768	248	17	2	125501	0.00197188474016	0.000135169518478	1.59022962916e-05	0.997877043445
1558	C	124777	21	185	124567	4	0.000168300247642	0.00148264503875	0.998316997524	3.2057190027e-05
1559	T	123173	28	122652	478	15	0.000227322546337	0.995770176906	0.00388072061247	0.000121779935538
1560	T	123539	7	123363	164	5	5.66622685953e-05	0.998575348675	0.00132751600709	4.04730489967e-05
1561	C	123270	81	70	123111	8	0.0006570941835	0.000567859170926	0.998710148455	6.48981909629e-05
1562	C	123641	183	106	123340	12	0.00148009155539	0.000857320791647	0.997565532469	9.705518396e-05
1563	A	123586	123043	60	16	467	0.995606298448	0.000485491884194	0.000129464502452	0.00377874516531
1564	G	124359	119	30	13	124197	0.000956907019194	0.000241237063662	0.00010453606092	0.998697319856
1565	G	122972	82	12	4	122874	0.000666818462739	9.75831896692e-05	3.25277298897e-05	0.999203070618
1566	A	122343	121856	14	8	465	0.996019388114	0.000114432374554	6.53899283163e-05	0.00380078958338
1567	G	125039	72	5	1	124961	0.000575820344053	3.99875238925e-05	7.99750477851e-06	0.999376194627
1568	A	124661	123880	58	33	690	0.993735009345	0.000465261789974	0.000264717914985	0.0055350109497
1569	C	127560	176	64	127311	9	0.0013797428661	0.000501724678583	0.998047977422	7.05550329257e-05
1570	T	126836	57	126250	498	31	0.000449399224195	0.995379860607	0.00392633006402	0.000244410104387
1571	T	125196	16	125007	165	8	0.000127799610211	0.998490367104	0.0013179334803	6.38998051056e-05
1572	T	125349	13	125170	157	9	0.00010371044045	0.998571987012	0.00125250301159	7.17995356963e-05
1573	G	125160	49	21	3	125087	0.000391498881432	0.000167785234899	2.39693192713e-05	0.999416746564
1574	G	126116	138	20	3	125955	0.00109423070824	0.000158584160614	2.37876240921e-05	0.998723397507
1575	T	127869	19	127509	310	31	0.00014858957214	0.997184618633	0.00242435617702	0.000242435617702
1576	T	127850	11	127700	128	11	8.60383261635e-05	0.998826750098	0.0010011732499	8.60383261635e-05
1577	T	125188	9	125075	97	7	7.18918746206e-05	0.999097357574	0.000774834648688	5.59159024827e-05
1578	G	125056	49	30	3	124974	0.000391824462641	0.000239892528147	2.39892528147e-05	0.999344293756
1579	G	125594	89	25	9	125471	0.000708632577989	0.000199054094941	7.16594741787e-05	0.999020653853
1580	T	125370	24	125182	157	7	0.000191433357263	0.998500438701	0.00125229321209	5.58347292016e-05
1581	T	123646	6	123415	219	6	4.852562962e-05	0.99813176326	0.00177118548113	4.852562962e-05
1582	G	125790	76	27	11	125676	0.000604181572462	0.000214643453375	8.74473328563e-05	0.999093727641
1583	A	126125	125942	29	4	150	0.998549058474	0.000229930624381	3.17145688801e-05	0.001189296333
1584	T	125995	12	125883	96	4	9.52418746776e-05	0.999111075836	0.000761934997421	3.17472915592e-05
1585	A	126317	126183	16	4	114	0.998939176833	0.000126665452789	3.16663631974e-05	0.000902491351125
1586	A	126198	126051	24	12	111	0.99883516379	0.00019017734037	9.50886701849e-05	0.000879570199211
1587	A	126291	125917	31	14	329	0.997038585489	0.000245464839141	0.000110855088644	0.00260509458315
1588	G	124141	53	17	6	124065	0.00042693388969	0.000136941058957	4.83321384555e-05	0.999387792913
1589	A	124297	124088	8	8	193	0.998318543489	6.4361971729e-05	6.4361971729e-05	0.00155273256796
1590	A	124437	124018	18	16	385	0.996632834286	0.000144651510403	0.000128579120358	0.00309393508362
1591	G	124108	68	10	17	124013	0.000547909884939	8.05749830793e-05	0.000136977471235	0.999234537661
1592	A	123671	123249	16	6	400	0.996587720646	0.000129375520534	4.85158202004e-05	0.00323438801336
1593	A	123939	123430	24	13	472	0.995893140981	0.000193643647278	0.000104890308942	0.00380832506314
1594	T	122635	40	122163	407	25	0.000326171158315	0.996151180332	0.00331879153586	0.000203856973947
1595	G	116895	103	19	4	116769	0.000881132640404	0.000162539030754	3.42187433167e-05	0.998922109586
1596	G	115958	236	5	13	115704	0.00203521964849	4.31190603494e-05	0.000112109556909	0.997809551734
1597	C	116156	103	195	115835	23	0.000886738524054	0.00167877681738	0.997236475085	0.000198009573332
1598	C	118076	178	56	117837	5	0.00150750364172	0.000474270808632	0.997975879942	4.23456079135e-05
1599	T	118504	31	118145	309	19	0.000261594545332	0.996970566394	0.0026075069196	0.000160332140687
1600	T	117405	10	117318	67	10	8.51752480729e-05	0.999258975342	0.000570674162088	8.51752480729e-05
1601	T	116575	12	116532	29	2	0.000102938022732	0.999631138752	0.000248766888269	1.7156337122e-05
1602	A	115455	115415	8	2	30	0.999653544671	6.92910657832e-05	1.73227664458e-05	0.000259841496687
1603	A	116376	116184	22	11	159	0.998350175294	0.000189042414243	9.45212071217e-05	0.00136626108476
1604	T	117892	11	117759	115	7	9.33057374546e-05	0.998871848811	0.000975469073389	5.93763783802e-05
1605	A	118265	118003	24	7	231	0.997784636198	0.000202934088699	5.91891092039e-05	0.00195324060373
1606	T	117700	19	117374	291	16	0.000161427357689	0.997230246389	0.00247238742566	0.000135938827528
1607	G	116834	126	18	3	116687	0.00107845319	0.000154064741428	2.56774569047e-05	0.998741804612
1608	T	113195	37	112657	483	18	0.000326869561376	0.995247139891	0.00426697292283	0.000159017624453
1609	G	110953	231	8	12	110702	0.00208196263283	7.21026020026e-05	0.000108153903004	0.997737780862
1610	C	111244	130	272	110823	19	0.00116860235159	0.00244507568948	0.996215526231	0.000170795728309
1611	A	112366	112046	24	10	286	0.997152163466	0.000213587740064	8.89948916932e-05	0.00254525390243
1612	T	112814	17	112594	191	12	0.000150690517134	0.998049887425	0.00169305228075	0.000106369776801
1613	G	113786	77	12	6	113691	0.000676708909708	0.000105461128786	5.27305643928e-05	0.999165099397
1614	G	113353	91	17	2	113243	0.000802801866735	0.000149973975104	1.76439970711e-05	0.999029580161
1615	T	113060	24	112665	348	23	0.000212276667256	0.996506279851	0.00307801167522	0.000203431806121
1616	T	112824	6	112741	74	3	5.3180174431e-05	0.99926434092	0.000655888817982	2.65900872155e-05
1617	A	113613	113286	25	10	292	0.997121808244	0.000220045241302	8.80180965206e-05	0.0025701284184
1618	G	116374	40	25	6	116303	0.000343719387492	0.000214824617183	5.15579081238e-05	0.999389898087
1619	T	115099	10	114879	200	10	8.68817279038e-05	0.998088601986	0.00173763455808	8.68817279038e-05
1620	T	110989	17	110860	104	8	0.000153168331997	0.998837722657	0.000937029795746	7.20792150573e-05
1621	A	108982	108939	8	2	33	0.99960543943	7.34066176066e-05	1.83516544016e-05	0.000302802297627
1622	A	109116	109003	6	11	96	0.998964404854	5.49873529088e-05	0.000100810147	0.000879797646541
1623	A	108197	107929	10	29	229	0.997523036683	9.24240043624e-05	0.000268029612651	0.0021165096999
1624	C	112281	484	40	111754	3	0.00431061354993	0.000356249053713	0.995306418717	2.67186790285e-05
1625	A	111781	111368	29	16	368	0.996305275494	0.000259435861193	0.000143137026865	0.0032921516179
1626	T	110252	23	110077	143	9	0.000208612995683	0.998412727207	0.00129702862533	8.16311722236e-05
1627	G	109248	67	58	2	109121	0.000613283538371	0.000530902167545	1.83069712947e-05	0.998837507323
1628	G	108297	51	38	5	108203	0.000470927172498	0.000350886912842	4.6169330637e-05	0.999132016584
1629	T	108373	21	108051	282	19	0.000193775202311	0.997028780231	0.00260212414531	0.000175320421138
1630	T	109178	7	109024	141	6	6.41154811409e-05	0.998589459415	0.00129146897727	5.49561266922e-05
1631	A	109751	109640	14	3	94	0.998988619694	0.000127561480078	2.73346028738e-05	0.000856484223378
1632	T	110124	18	109863	233	10	0.000163452108532	0.997629944426	0.00211579673822	9.08067269623e-05
1633	G	107501	105	25	10	107361	0.000976735100139	0.000232555976223	9.30223904894e-05	0.998697686533
1634	A	107379	107069	21	7	282	0.99711302955	0.000195568965999	6.5189655333e-05	0.00262621182913
1635	A	109674	109535	15	1	123	0.998732607546	0.000136768969856	9.11793132374e-06	0.00112150555282
1636	T	107176	35	106749	384	8	0.000326565649026	0.996015899082	0.00358289169217	7.46435769202e-05
1637	C	105297	32	33	105224	8	0.000303902295412	0.000313399242144	0.999306722889	7.5975573853e-05
1638	A	103221	103049	6	3	163	0.998333672412	5.81277065713e-05	2.90638532857e-05	0.00157913602852
1639	A	103084	102875	29	14	166	0.997972527259	0.000281323968802	0.000135811571146	0.00161033720073
1640	C	104232	21	109	104092	10	0.000201473635736	0.00104574410929	0.998656842428	9.59398265408e-05
1641	C	107052	14	53	106979	6	0.000130777566043	0.000495086500019	0.999318088406	5.6047528304e-05
1642	A	107991	107740	25	10	216	0.997675732237	0.000231500773213	9.2600309285e-05	0.00200016668056
1643	T	108067	38	107721	291	17	0.000351633708718	0.996798282547	0.00269277392729	0.000157309817058
1644	G	106086	39	31	3	106013	0.000367626265483	0.000292215749486	2.82789434987e-05	0.999311879042
1645	G	105210	210	27	10	104963	0.00199600798403	0.000256629597947	9.50479992396e-05	0.997652314419
1646	C	105851	21	159	105648	23	0.000198392079432	0.00150211145856	0.998082209899	0.000217286563188
1647	T	105811	4	105619	176	12	3.78032529699e-05	0.998185443857	0.00166334313068	0.00011340975891
1648	A	105651	105555	7	2	87	0.999091347929	6.62558802094e-05	1.89302514884e-05	0.000823465939745
1649	A	108104	107833	16	13	242	0.99749315474	0.000148005624214	0.000120254569674	0.00223858506623
1650	C	109546	29	43	109471	3	0.000264728972304	0.00039252916583	0.999315356106	2.73857557556e-05
1651	T	108024	14	107761	243	6	0.000129600829445	0.997565355847	0.00224950011109	5.55432126194e-05
1652	A	108781	108699	21	1	60	0.99924619189	0.000193048418382	9.19278182771e-06	0.000551566909663
1653	T	108139	20	107805	306	8	0.000184947151352	0.996911382572	0.00282969141568	7.39788605406e-05
1654	A	106342	106136	22	7	177	0.998062853811	0.000206879690057	6.58253559271e-05	0.00166444114273
1655	C	106516	18	65	106423	10	0.000168988696534	0.000610236959706	0.999126891735	9.38826091855e-05
1656	A	105328	105052	10	11	255	0.997379614158	9.49415160261e-05	0.000104435667629	0.00242100865867
1657	C	106306	20	42	106241	3	0.000188136135308	0.000395085884146	0.99938855756	2.82204202961e-05
1658	A	106940	106845	14	7	74	0.999111651393	0.000130914531513	6.54572657565e-05	0.000691976809426
1659	T	106785	39	106338	407	1	0.000365219834246	0.995814018823	0.00381139673175	9.36461113452e-06
1660	C	106770	85	31	106649	5	0.000796103774468	0.000290343729512	0.998866722862	4.68296337923e-05
1661	A	108665	108480	19	6	160	0.998297519901	0.000174849307505	5.5215570791e-05	0.00147241522109
1662	T	109151	17	109073	55	6	0.000155747542395	0.999285393629	0.00050388910775	5.49697208454e-05
1663	T	109576	15	109451	104	6	0.000136891290064	0.998859239249	0.00094911294444	5.47565160254e-05
1664	G	110928	49	88	5	110786	0.000441727967691	0.000793307370547	4.50742824174e-05	0.998719890379
1665	G	111064	107	61	9	110887	0.000963408485198	0.000549232874739	8.1034358568e-05	0.998406324281
1666	G	111864	131	46	12	111675	0.00117106486448	0.000411213616534	0.000107273117357	0.998310448402
1667	G	111194	68	19	3	111104	0.000611543788334	0.000170872529093	2.69798730147e-05	0.99919060381
1668	A	110942	110837	6	1	98	0.999053559518	5.40823132808e-05	9.01371888014e-06	0.000883344450253
1669	A	111435	111343	6	3	83	0.999174406605	5.38430475165e-05	2.69215237582e-05	0.000744828823978
1670	A	111733	111592	14	12	115	0.998738063061	0.000125298703158	0.000107398888422	0.00102923934737
1671	A	112435	111886	19	17	513	0.995117178814	0.000168986525548	0.000151198470227	0.0045626361898
1672	G	112346	76	11	8	112251	0.000676481583679	9.79118081641e-05	7.12085877557e-05	0.99915439802
1673	T	111271	93	110886	275	17	0.000835797287703	0.99653997897	0.00247144359267	0.000152780149365
1674	A	109380	109084	40	12	244	0.997293837996	0.000365697568111	0.000109709270433	0.00223075516548
1675	C	110044	63	97	109876	8	0.000572498273418	0.00088146559558	0.998473337938	7.26981934499e-05
1676	C	110059	96	91	109862	10	0.000872259424491	0.000826829246132	0.998210050973	9.08603567178e-05
1677	A	109980	109728	20	12	220	0.997708674304	0.000181851245681	0.000109110747409	0.00200036370249
1678	G	111814	52	15	11	111736	0.000465058042821	0.000134151358506	9.83776629045e-05	0.999302412936
1679	A	111782	111695	9	0	78	0.999221699379	8.05138573294e-05	0	0.000697786763522
1680	A	111583	111450	16	2	115	0.99880806216	0.000143391018345	1.79238772931e-05	0.00103062294436
1681	T	112593	17	112507	61	8	0.000150986295773	0.999236186974	0.000541774355422	7.10523744815e-05
1682	G	109983	70	38	3	109872	0.000636461998673	0.000345507942137	2.72769428003e-05	0.998990753116
1683	G	110578	140	20	10	110408	0.00126607462606	0.000180867803722	9.04339018611e-05	0.998462623668
1684	G	110716	136	6	8	110566	0.00122836807688	5.41927092742e-05	7.22569456989e-05	0.998645182268
1685	A	112168	111687	29	5	447	0.995711789459	0.000258540760288	4.45759931531e-05	0.00398509378789
1686	T	112101	17	111812	265	7	0.000151648959421	0.99742196769	0.00236393966156	6.24436891732e-05
1687	G	108312	67	18	4	108223	0.000618583351799	0.000166186572125	3.69303493611e-05	0.999178299727
1688	A	108009	107910	16	0	83	0.999083409716	0.000148135803498	0	0.000768454480645
1689	A	109280	109201	4	4	71	0.999277086384	3.66032210835e-05	3.66032210835e-05	0.000649707174231
1690	A	109760	109556	8	12	184	0.998141399417	7.28862973761e-05	0.000109329446064	0.00167638483965
1691	A	109657	109374	8	32	243	0.997419225403	7.29547589301e-05	0.00029181903572	0.0022160008025
1692	C	110332	86	94	110149	3	0.000779465612877	0.000851974041982	0.998341369684	2.71906609143e-05
1693	T	105628	41	105287	280	20	0.000388154655962	0.996771689325	0.00265081228462	0.000189343734616
1694	G	104437	123	21	1	104292	0.00117774352002	0.000201078161954	9.57515056924e-06	0.998611603167
1695	G	104337	84	18	13	104222	0.000805083527416	0.000172517898732	0.000124596260195	0.998897802314
1696	G	103628	159	7	11	103451	0.00153433434979	6.7549310997e-05	0.000106148917281	0.998291967422
1697	C	103375	16	182	103171	6	0.000154776299879	0.00176058041112	0.998026602177	5.80411124547e-05
1698	G	103884	123	14	5	103742	0.00118401293751	0.000134765700204	4.81306072157e-05	0.998633090755
1699	G	103265	96	7	4	103158	0.000929647024645	6.77867622137e-05	3.87352926936e-05	0.99896383092
1700	A	102649	102247	21	14	367	0.996083741683	0.00020458065836	0.000136387105573	0.00357529055324
1701	G	103095	199	9	11	102876	0.00193025849944	8.72981230904e-05	0.000106697705999	0.997875745671
1702	C	102919	9	240	102660	10	8.74474100992e-05	0.00233193093598	0.997483457865	9.71637889991e-05
1703	C	105011	15	55	104936	5	0.000142842178438	0.000523754654274	0.999285789108	4.76140594795e-05
1704	T	102813	36	102544	223	10	0.000350150272825	0.99738359935	0.00216898641222	9.72639646737e-05
1705	A	104064	104007	17	5	35	0.999452260148	0.00016336100861	4.80473554736e-05	0.000336331488315
1706	A	105632	105579	8	7	38	0.999498258104	7.57346258709e-05	6.62677976371e-05	0.000359739472887
1707	A	107382	107350	8	6	18	0.999701998473	7.45003818145e-05	5.58752863608e-05	0.000167625859083
1708	A	107108	107014	8	1	85	0.999122381148	7.46909661276e-05	9.33637076596e-06	0.000793591515106
1709	T	105797	18	105631	145	3	0.000170137149447	0.9984309574	0.00137054925943	2.83561915744e-05
1710	A	101707	101527	14	6	160	0.99823021031	0.000137650309222	5.89929896664e-05	0.0015731463911
1711	C	101186	419	34	100727	6	0.0041408890558	0.000336014863716	0.99546379934	5.92967406558e-05
1712	A	102703	102588	7	6	102	0.998880266399	6.81576974382e-05	5.84208835185e-05	0.000993155019814
1713	A	102423	102284	23	3	113	0.998642882946	0.000224558936958	2.92902961249e-05	0.0011032678207
1714	A	102937	13555	16	2	89364	0.131682485404	0.000155434877644	1.94293597055e-05	0.868142650359
1715	A	102204	102100	3	2	99	0.998982427302	2.93530585887e-05	1.95687057258e-05	0.000968650933427
1716	A	101274	101118	15	8	133	0.998459624385	0.000148113039872	7.89936212651e-05	0.00131326895353
1717	G	100689	141	21	2	100525	0.00140035157763	0.000208563000924	1.98631429451e-05	0.998371222279
1718	G	98444	82	11	14	98337	0.000832960871155	0.000111738653448	0.000142212831661	0.998913087644
1719	T	97107	132	96620	329	26	0.00135932528036	0.994984913549	0.00338801528211	0.000267745888556
1720	A	99676	99529	4	1	142	0.998525221718	4.01300212689e-05	1.00325053172e-05	0.00142461575505
1721	T	99616	12	99455	146	3	0.000120462576293	0.998383793768	0.00146562801156	3.01156440732e-05
1722	A	99498	99449	9	3	37	0.99950752779	9.0454079479e-05	3.01513598263e-05	0.000371866771191
1723	A	99861	99817	9	2	33	0.999559387549	9.0125274131e-05	2.00278386958e-05	0.00033045933848
1724	A	99894	99880	8	0	6	0.999859851443	8.00848899834e-05	0	6.00636674875e-05
1725	T	102292	12	101995	278	7	0.000117311226684	0.99709654714	0.00271771008486	6.84315488992e-05
1726	T	99669	18	99426	219	6	0.000180597778647	0.997561929988	0.00219727297354	6.01992595491e-05
1727	C	97751	25	17	97703	6	0.000255751859316	0.000173911264335	0.99950895643	6.13804462358e-05
1728	A	96835	96395	28	49	363	0.995456188362	0.000289151649713	0.000506015386999	0.00374864460164
1729	C	97306	11	69	97222	4	0.000113045444269	0.000709103241321	0.99913674388	4.11074342795e-05
1730	C	97328	21	79	97225	3	0.000215765247411	0.000811688311688	0.998941722834	3.0823606773e-05
1731	A	96337	95929	87	20	301	0.995764867081	0.000903079813571	0.000207604554844	0.0031244485504
1732	G	99751	83	27	3	99638	0.000832071858929	0.000270673978206	3.00748864673e-05	0.998867179276
1733	G	98485	59	8	4	98414	0.000599076001422	8.12306442605e-05	4.06153221303e-05	0.999279078032
1734	T	101207	41	100708	428	30	0.000405110318456	0.995069511002	0.0042289564951	0.000296422184236
1735	T	101020	24	100736	251	9	0.000237576717482	0.99718867551	0.00248465650366	8.90912690556e-05
1736	G	99762	225	10	13	99514	0.00225536777531	0.000100238567791	0.000130310138129	0.997514083519
1737	C	99866	21	206	99631	8	0.000210281777582	0.0020627641039	0.997646846775	8.01073438407e-05
1738	A	100485	100288	8	10	179	0.998039508384	7.96138727173e-05	9.95173408967e-05	0.00178136040205
1739	A	102175	102079	12	4	80	0.999060435527	0.00011744555909	3.91485196966e-05	0.000782970393932
1740	A	101211	100971	41	15	184	0.997628716246	0.000405094307931	0.000148205234609	0.0018179842112
1741	G	101502	29	10	1	101462	0.000285708655987	9.85202262024e-05	9.85202262024e-06	0.999605919095
1742	A	99717	99485	15	16	201	0.997673415767	0.000150425704744	0.000160454085061	0.00201570444358
1743	C	101359	42	31	101282	4	0.000414368728973	0.000305843585671	0.999240323997	3.94636884736e-05
1744	T	100763	39	100374	334	16	0.000387046832667	0.996139455951	0.00331470877207	0.000158788444171
1745	T	101672	10	101578	82	2	9.83554961051e-05	0.999075458337	0.000806515068062	1.9671099221e-05
1746	A	103868	103605	17	5	241	0.997467940078	0.000163669272538	4.81380213348e-05	0.00232025262834
1747	G	103037	29	14	5	102989	0.000281452293836	0.000135873521162	4.8526257558e-05	0.999534147927
1748	A	102503	102155	17	7	324	0.996604977415	0.000165848804425	6.82906841751e-05	0.0031608830961
1749	G	102713	73	11	7	102622	0.000710718214832	0.000107094525523	6.81510616962e-05	0.999114036198
1750	A	101233	100915	9	4	305	0.996858731836	8.89038159493e-05	3.95128070886e-05	0.00301285154051
1751	C	102397	20	79	102296	2	0.000195318222214	0.000771506977743	0.999013642978	1.95318222214e-05
1752	G	102038	200	26	13	101799	0.00196005409749	0.000254807032674	0.000127403516337	0.997657735353
1753	C	101923	11	120	101787	5	0.000107924609754	0.00117735937914	0.99866565937	4.90566407975e-05
1754	A	101312	101087	20	7	198	0.997779137713	0.000197409981049	6.9093493367e-05	0.00195435881238
1755	A	101513	101173	16	14	310	0.996650675283	0.000157615280801	0.000137913370701	0.00305379606553
1756	G	100598	96	7	14	100481	0.000954293325911	6.95838883477e-05	0.000139167776695	0.998836955009
1757	C	104992	24	195	104767	6	0.000228588844864	0.00185728436452	0.997856979579	5.71472112161e-05
1758	G	105176	134	17	4	105021	0.00127405491747	0.000161633832814	3.80314900738e-05	0.99852627976
1759	G	105130	257	9	13	104851	0.0024445924094	8.56082944925e-05	0.000123656425378	0.997346142871
1760	C	104289	20	170	104089	10	0.000191774779699	0.00163008562744	0.998082252203	9.58873898494e-05
1761	A	104379	104028	20	4	327	0.99663725462	0.000191609423351	3.83218846703e-05	0.0031328140718
1762	A	104318	103945	19	9	345	0.996424394639	0.0001821353937	8.62746601737e-05	0.00330719530666
1763	G	104510	205	22	23	104260	0.00196153478136	0.000210506171658	0.000220074634006	0.997607884413
1764	C	104629	17	169	104439	4	0.000162478853855	0.00161523095891	0.998184059869	3.82303185541e-05
1765	A	105359	105300	4	3	52	0.999440009871	3.79654324737e-05	2.84740743553e-05	0.000493550622159
1766	A	108462	108291	5	5	161	0.998423410964	4.60990946138e-05	4.60990946138e-05	0.00148439084656
1767	T	107145	24	106822	293	6	0.00022399552009	0.996985393625	0.00273461197443	5.59988800224e-05
1768	C	107480	10	88	107372	10	9.30405656866e-05	0.000818756978042	0.998995161891	9.30405656866e-05
1769	C	107586	41	26	107515	4	0.000381090476456	0.000241667131411	0.999340062833	3.71795586786e-05
1770	T	109206	47	108612	530	17	0.00043037928319	0.994560738421	0.00485321319341	0.00015566910243
1771	C	110091	16	28	110041	6	0.00014533431434	0.000254335050095	0.999545830268	5.45003678775e-05
1772	A	108070	107854	17	14	185	0.998001295457	0.000157305450171	0.000129545664847	0.00171185342833
1773	G	109790	47	27	11	109705	0.000428089989981	0.000245924036798	0.000100191274251	0.999225794699
1774	A	108022	107704	6	6	306	0.997056155228	5.55442409879e-05	5.55442409879e-05	0.00283275629039
1775	G	109230	125	13	12	109080	0.00114437425616	0.00011901492264	0.000109859928591	0.998626750893
1776	T	107251	41	106649	544	17	0.000382280817894	0.994386998723	0.00507221377889	0.00015850668059
1777	C	107341	16	16	107302	7	0.000149057676005	0.000149057676005	0.999636671915	6.5212733252e-05
1778	A	108266	108004	18	4	240	0.99758003436	0.000166257181387	3.69460403081e-05	0.00221676241849
1779	A	108960	108639	18	5	298	0.997053964758	0.000165198237885	4.58883994126e-05	0.00273494860499
1780	G	110164	60	19	25	110060	0.000544642532951	0.000172470135434	0.00022693438873	0.999055952943
1781	A	107336	106917	13	6	400	0.996096370277	0.000121115003354	5.58992323172e-05	0.00372661548781
1782	C	109732	16	50	109661	5	0.000145809791127	0.000455655597273	0.999352969052	4.55655597273e-05
1783	C	109556	29	40	109481	6	0.0002647048085	0.000365110080689	0.999315418599	5.47665121034e-05
1784	A	109329	109090	18	14	207	0.997813937748	0.000164640671734	0.000128053855793	0.00189336772494
1785	A	110547	110170	29	15	333	0.996589685835	0.000262331858847	0.000135688892507	0.00301229341366
1786	G	111147	85	62	9	110991	0.000764752984786	0.000557819824197	8.09738454479e-05	0.998596453346
1787	T	110299	26	109987	270	16	0.000235722898666	0.997171325216	0.00244789164	0.000145060245333
1788	T	111027	18	110665	336	8	0.000162122726904	0.996739531826	0.00302629090221	7.20545452908e-05
1789	C	110037	17	35	109979	6	0.000154493488554	0.000318074829376	0.999472904568	5.45271136072e-05
1790	T	108357	11	108041	298	7	0.000101516284135	0.997083714019	0.00275016842474	6.46012717222e-05
1791	A	108374	108295	11	3	65	0.99927104287	0.000101500359865	2.76819163268e-05	0.000599774853747
1792	A	108328	108195	16	6	111	0.998772247249	0.000147699579056	5.53873421461e-05	0.0010246658297
1793	C	108232	15	42	108167	8	0.000138591174514	0.000388055288639	0.999399438244	7.39152930741e-05
1794	T	103829	25	103307	485	12	0.000240780514115	0.994972502865	0.00467114197382	0.000115574646775
1795	C	104534	8	30	104488	8	7.65301241701e-05	0.000286987965638	0.999559951786	7.65301241701e-05
1796	C	105245	21	35	105177	12	0.000199534419687	0.000332557366146	0.999353888546	0.000114019668393
1797	T	107267	56	106652	547	12	0.000522061771095	0.99426664305	0.0050994247998	0.00011187037952
1798	C	108121	22	42	108043	14	0.000203475735519	0.000388453676899	0.999278586029	0.000129484558966
1799	T	106021	34	105547	423	17	0.000320691183822	0.995529187614	0.00398977561049	0.000160345591911
1800	G	105568	62	38	4	105464	0.00058729918157	0.000359957562898	3.78902697787e-05	0.999014852986
1801	A	101908	101481	10	13	404	0.995809946226	9.81277230443e-05	0.000127566039958	0.00396436001099
1802	C	102485	8	21	102452	4	7.80602039323e-05	0.000204908035322	0.999678001659	3.90301019661e-05
1803	T	99793	12	99449	326	6	0.000120248915255	0.996552864429	0.00326676219775	6.01244576273e-05
1804	C	100513	12	42	100450	9	0.00011938754191	0.000417856396685	0.999373215405	8.95406564325e-05
1805	C	101262	30	117	101105	10	0.00029626118386	0.00115541861705	0.998449566471	9.87537279532e-05
1806	G	101397	121	24	14	101238	0.0011933291912	0.000236693393296	0.000138071146089	0.998431906269
1807	G	101054	69	15	7	100963	0.000682803253706	0.000148435489936	6.92698953035e-05	0.999099491361
1808	A	99010	98658	11	10	331	0.996444803555	0.0001110998889	0.000100999899	0.0033430966569
1809	C	99722	18	51	99648	5	0.00018050179499	0.000511421752472	0.999257937065	5.01393874972e-05
1810	G	99329	136	17	8	99168	0.00136918724642	0.000171148405803	8.05404262602e-05	0.998379123922
1811	T	98871	14	98605	236	16	0.000141598648744	0.997309625674	0.00238694865026	0.000161827027136
1812	A	97963	97733	21	10	199	0.997652174801	0.000214366648633	0.000102079356492	0.00203137919419
1813	G	98986	53	7	7	98919	0.000535429252622	7.0717071101e-05	7.0717071101e-05	0.999323136605
1814	T	97223	32	96807	360	24	0.000329140224021	0.995721177088	0.00370282752024	0.000246855168016
1815	G	94666	101	11	7	94547	0.00106690892189	0.000116198001394	7.39441827055e-05	0.998742948894
1816	G	94576	90	6	16	94464	0.000951615631873	6.34410421249e-05	0.000169176112333	0.998815767214
1817	A	93875	93353	38	18	466	0.994439414115	0.000404793608522	0.000191744340879	0.00496404793609
1818	C	94655	5	64	94579	7	5.28234113359e-05	0.0006761396651	0.999197084148	7.39527758703e-05
1819	C	95110	8	20	95080	2	8.41131321628e-05	0.000210282830407	0.999684575754	2.10282830407e-05
1820	T	94684	69	94105	481	29	0.000728739808204	0.993884922479	0.00508005576444	0.000306281948376
1821	T	94765	12	94483	269	1	0.000126629029705	0.997024217802	0.00283860074922	1.05524191421e-05
1822	G	94827	200	11	13	94603	0.00210910394719	0.000116000717095	0.000137091756567	0.997637803579
1823	C	94278	17	210	94044	7	0.000180317783576	0.00222745497359	0.997517978744	7.42484991196e-05
1824	A	94718	94444	15	20	239	0.997107202432	0.000158364830338	0.000211153107118	0.00252327963006
1825	C	97233	8	75	97146	4	8.22765933377e-05	0.00077134306254	0.999105242047	4.11382966688e-05
1826	T	92771	38	92500	222	11	0.000409610761984	0.997078828513	0.00239298918843	0.000118571536364
1827	G	92270	156	29	6	92079	0.00169069036523	0.000314295003793	6.50265525089e-05	0.997929988078
1828	G	92495	36	13	8	92438	0.00038921022758	0.000140548137737	8.64911616844e-05	0.999383750473
1829	A	92784	92572	5	3	204	0.997715123297	5.3888601483e-05	3.23331608898e-05	0.00219865494051
1830	A	93666	93408	9	10	239	0.997245531997	9.60860931395e-05	0.000106762325711	0.00255161958448
1831	C	93767	20	104	93641	2	0.000213294655902	0.00110913221069	0.998656243668	2.13294655902e-05
1832	C	93689	32	80	93576	1	0.000341555572159	0.000853888930397	0.998793881886	1.067361163e-05
1833	G	94256	152	8	10	94086	0.00161262943473	8.48752334069e-05	0.000106094041759	0.99819640129
1834	T	93726	8	93414	286	18	8.53551842605e-05	0.996671147814	0.00305144783731	0.000192049164586
1835	G	91479	59	12	8	91400	0.000644956766034	0.000131177647329	8.74517648859e-05	0.999136413822
1836	G	91572	72	13	6	91481	0.000786266544359	0.000141964792731	6.55222120299e-05	0.999006246451
1837	A	90828	90409	21	7	391	0.995386885102	0.000231206235962	7.70687453208e-05	0.00430483991721
1838	G	93482	105	6	10	93361	0.00112321088552	6.41834791725e-05	0.000106972465287	0.99870563317
1839	T	90298	27	90077	180	14	0.000299009944849	0.997552548229	0.00199339963233	0.000155042193626
1840	A	90859	90655	14	9	181	0.997754762874	0.00015408490078	9.90545790731e-05	0.0019920976458
1841	C	93638	17	47	93571	3	0.000181550225336	0.000501932975929	0.999284478524	3.20382750593e-05
1842	T	91708	30	91365	305	8	0.000327125223536	0.996259868278	0.00332577310594	8.72333929428e-05
1843	C	91901	10	65	91819	7	0.000108812744149	0.000707282836966	0.999107735498	7.6168920904e-05
1844	C	89636	21	21	89588	6	0.000234280869294	0.000234280869294	0.99946450087	6.69373912267e-05
1845	A	90511	90359	14	7	131	0.998320646109	0.000154677332037	7.73386660185e-05	0.00144733789263
1846	G	91937	47	17	5	91868	0.000511219639536	0.000184909231321	5.43850680357e-05	0.999249486061
1847	A	90804	90722	8	3	71	0.999096956081	8.81018457337e-05	3.30381921501e-05	0.000781903880886
1848	T	91149	5	91010	132	2	5.48552370295e-05	0.998475024411	0.00144817825758	2.19420948118e-05
1849	A	89238	89116	5	4	113	0.998632869405	5.60299424012e-05	4.4823953921e-05	0.00126627669827
1850	C	89562	3	159	89388	12	3.3496348898e-05	0.00177530649159	0.998057211764	0.000133985395592
1851	G	88495	172	8	16	88299	0.00194361263348	9.04005876038e-05	0.000180801175208	0.997785185604
1852	C	87906	9	85	87802	10	0.00010238208996	0.000966941960731	0.998816918072	0.000113757877733
1853	C	90358	17	21	90315	5	0.000188140507758	0.000232408862525	0.999524115186	5.53354434582e-05
1854	T	89415	35	89157	214	9	0.00039143320472	0.997114578091	0.00239333445171	0.000100654252642
1855	A	90312	90254	12	8	38	0.999357781912	0.000132872707946	8.85818052972e-05	0.000420763575162
1856	T	90555	15	90333	196	11	0.000165645188007	0.997548451217	0.00216443045663	0.000121473137872
1857	T	89621	9	89496	112	4	0.000100422891956	0.998605237612	0.0012497070999	4.46323964249e-05
1858	G	89384	197	23	14	89150	0.00220397386557	0.000257316745726	0.000156627584355	0.997382081804
1859	C	89878	22	203	89645	8	0.000244776252253	0.0022586172367	0.997407596965	8.90095462738e-05
1860	A	90919	90727	16	6	170	0.997888230183	0.000175980818091	6.59928067841e-05	0.00186979619222
1861	G	92975	73	10	6	92886	0.00078515730035	0.000107555794568	6.45334767411e-05	0.999042753428
1862	A	91725	91702	6	2	15	0.999749250477	6.54129190515e-05	2.18043063505e-05	0.000163532297629
1863	A	91864	91815	2	6	41	0.999466602804	2.17713141165e-05	6.53139423496e-05	0.000446311939389
1864	A	91914	91848	5	8	53	0.999281937463	5.43986770242e-05	8.70378832387e-05	0.000576625976456
1865	C	92165	39	54	92072	0	0.000423154125753	0.000585905712581	0.998990940162	0
1866	T	88662	81	88121	446	14	0.000913581917845	0.993898175092	0.0050303399427	0.000157903047529
1867	G	87701	191	42	17	87451	0.00217785430041	0.000478899898519	0.000193840435115	0.997149405366
1868	C	88062	6	130	87911	15	6.81338148123e-05	0.00147623265427	0.998285298994	0.000170334537031
1869	A	90401	90326	10	7	58	0.99917036316	0.000110618245373	7.74327717614e-05	0.000641585823166
1870	A	92572	92498	6	7	61	0.999200622218	6.48144147258e-05	7.56168171801e-05	0.000658946549713
1871	A	93454	93428	5	0	21	0.999721788259	5.35022577953e-05	0	0.00022470948274
1872	T	93542	16	93404	119	3	0.000171046161083	0.998524726861	0.00127215582305	3.2071155203e-05
1873	C	93362	11	52	93297	2	0.000117820954992	0.000556971787237	0.999303785266	2.14219918168e-05
1874	A	92423	91993	14	19	397	0.995347478442	0.00015147744609	0.00020557653398	0.00429546757842
1875	A	92231	12239	32	19	79941	0.132699417766	0.000346954928386	0.000206004488729	0.866747622817
1876	C	91922	10	104	91807	1	0.000108787885381	0.00113139400796	0.998748939318	1.08787885381e-05
1877	A	93616	93540	10	4	62	0.999188172962	0.00010681934712	4.27277388481e-05	0.000662279952145
1878	A	95996	95915	13	4	64	0.999156214842	0.000135422309263	4.16684028501e-05	0.000666694445602
1879	T	94470	28	94210	225	7	0.000296390388483	0.997247803536	0.00238170847888	7.40975971208e-05
1880	C	95544	8	31	95501	4	8.37310558486e-05	0.000324457841413	0.999549945575	4.18655279243e-05
1881	A	95208	95142	8	7	51	0.999306780943	8.40265523906e-05	7.35232333417e-05	0.00053566927149
1882	A	93690	93617	3	4	66	0.999220834668	3.20204931156e-05	4.26939908208e-05	0.000704450848543
1883	A	93177	93004	17	12	144	0.99814331863	0.000182448458311	0.000128787147043	0.00154544576451
1884	C	94474	13	82	94375	4	0.000137603996867	0.000867963672545	0.998952092639	4.23396913437e-05
1885	C	94685	24	42	94617	2	0.000253472038866	0.000443576068015	0.999281829223	2.11226699055e-05
1886	A	94925	94780	6	7	132	0.998472478272	6.32077956281e-05	7.37424282328e-05	0.00139057150382
1887	A	94419	94297	15	9	98	0.998707887184	0.00015886632987	9.5319797922e-05	0.00103792668848
1888	C	93805	14	44	93740	7	0.000149245775812	0.000469058152551	0.999307073184	7.46228879058e-05
1889	T	113761	36	113423	274	28	0.000316452914443	0.997028858748	0.00240855829326	0.000246130044567
1890	T	113531	23	113223	263	22	0.000202587839445	0.997287084585	0.00231654790322	0.000193779672512
1891	G	114144	91	38	4	114011	0.000797238575834	0.000332912811887	3.50434538828e-05	0.998834805158
1892	G	113758	132	16	14	113596	0.00116035795285	0.00014064944883	0.000123068267726	0.998575924331
1893	C	112862	15	199	112635	13	0.000132905672414	0.00176321525403	0.997988694157	0.000115184916092
1894	G	111903	132	68	11	111692	0.0011795930404	0.000607669142025	9.82994200334e-05	0.998114438398
1895	T	112043	27	111671	326	19	0.000240978909883	0.996679846131	0.00290959720821	0.000169577751399
1896	T	113133	7	113043	81	2	6.18740774133e-05	0.999204476148	0.000715971467211	1.76783078324e-05
1897	A	113705	113544	27	5	129	0.998584055231	0.000237456576228	4.39734400422e-05	0.00113451475309
1898	C	115970	16	36	115905	13	0.00013796671553	0.000310425109942	0.999439510218	0.000112097956368
1899	T	115417	55	114868	478	16	0.000476532919761	0.995243335037	0.00414150428446	0.000138627758476
1900	C	115291	9	56	115220	6	7.80633353861e-05	0.00048572742018	0.999384167021	5.20422235907e-05
1901	A	116226	115976	17	15	218	0.997849018292	0.000146266756148	0.000129058902483	0.00187565604942
1902	C	115162	12	49	115097	4	0.000104201038537	0.000425487574026	0.999435577708	3.47336795123e-05
1903	A	115350	115272	11	14	53	0.999323797139	9.53619419159e-05	0.000121369744257	0.000459471174686
1904	A	115682	115631	9	8	34	0.999559136253	7.77994847945e-05	6.91550975951e-05	0.000293909164779
1905	A	114765	114588	14	11	152	0.998457717945	0.000121988411101	9.58480372936e-05	0.00132444560624
1906	G	115046	33	14	10	114989	0.000286841785025	0.000121690454253	8.69217530379e-05	0.999504546008
1907	A	112689	112357	5	12	315	0.99705383844	4.43699030074e-05	0.000106487767218	0.00279530388947
1908	C	114618	4	137	114471	6	3.48985325167e-05	0.0011952747387	0.99871747893	5.23477987751e-05
1909	G	115945	167	20	9	115749	0.00144033809134	0.000172495579801	7.76230109103e-05	0.998309543318
1910	T	113448	39	112944	448	17	0.000343769832875	0.995557436006	0.00394894577251	0.000149848388689
1911	G	114259	200	34	12	114013	0.00175040915814	0.000297569556884	0.000105024549488	0.997846996735
1912	C	114398	12	216	114164	6	0.000104896938758	0.00188814489764	0.997954509694	5.24484693788e-05
1913	A	115339	115161	14	4	160	0.998456723225	0.000121381319415	3.46803769757e-05	0.00138721507903
1914	A	115672	115011	53	23	585	0.994285566083	0.00045819212947	0.000198838093921	0.0050574036932
1915	G	114398	130	14	16	114238	0.00113638350321	0.000122379761884	0.00013986258501	0.99860137415
1916	C	114834	16	200	114608	10	0.000139331556856	0.0017416444607	0.998031941759	8.7082223035e-05
1917	G	114144	193	13	1	113937	0.00169084664985	0.000113891225119	8.7608634707e-06	0.998186501262
1918	A	114104	113504	23	21	556	0.994741639206	0.00020157049709	0.000184042627778	0.00487274766879
1919	G	116476	123	15	11	116327	0.00105601153886	0.000128781894983	9.44400563206e-05	0.99872076651
1920	T	115030	57	114296	655	22	0.000495522907068	0.993619055898	0.00569416673911	0.000191254455359
1921	C	116236	9	20	116200	7	7.74286795829e-05	0.000172063732406	0.999690285282	6.02223063423e-05
1922	C	114546	22	30	114490	4	0.00019206257748	0.000261903514745	0.999511113439	3.49204686327e-05
1923	A	115559	115309	13	12	225	0.997836602947	0.000112496646735	0.000103843058524	0.00194705734733
1924	A	113949	113603	21	18	307	0.996963553871	0.000184292973172	0.000157965405576	0.00269418775066
1925	C	115489	15	90	115374	10	0.000129882499632	0.000779294997792	0.999004234169	8.6588333088e-05
1926	G	114775	127	12	9	114627	0.00110651274232	0.000104552385101	7.8414288826e-05	0.998710520584
1927	T	115017	54	114466	454	43	0.000469495813662	0.995209403827	0.00394724258153	0.000373857777546
1928	G	115328	67	14	5	115242	0.000580951720311	0.000121392896781	4.33546059933e-05	0.999254300777
1929	G	114767	65	2	10	114690	0.000566364895832	1.74266121795e-05	8.71330608973e-05	0.999329075431
1930	T	112574	41	112050	466	17	0.000364204878569	0.995345283991	0.00413949935154	0.000151011778919
1931	C	115781	14	124	115637	6	0.000120917939904	0.00107098746772	0.998756272618	5.18219742445e-05
1932	C	116209	25	86	116091	7	0.000215129637119	0.00074004595169	0.998984588113	6.02362983934e-05
1933	G	116747	141	39	13	116554	0.00120773981344	0.00033405569308	0.000111351897693	0.998346852596
1934	A	115662	115585	15	6	56	0.999334267089	0.000129688229496	5.18752917985e-05	0.000484169390119
1935	A	116156	116109	10	7	30	0.999595371741	8.60911188402e-05	6.02637831881e-05	0.000258273356521
1936	A	119294	119158	10	8	118	0.998859959428	8.38265126494e-05	6.70612101195e-05	0.000989152849263
1937	T	119501	8	119433	56	4	6.6945046485e-05	0.999430967105	0.000468615325395	3.34725232425e-05
1938	A	116951	116721	12	14	204	0.9980333644	0.000102607074758	0.000119708253884	0.00174432027088
1939	G	116213	27	13	6	116167	0.000232332011049	0.000111863560875	5.16293357886e-05	0.999604175092
1940	A	115152	114525	40	13	574	0.994555022926	0.000347366958455	0.000112894261498	0.00498471585383
1941	G	116673	74	16	12	116571	0.000634251283502	0.000137135412649	0.000102851559487	0.999125761744
1942	G	116516	186	14	9	116307	0.00159634728278	0.000120155171822	7.72426104569e-05	0.998206254935
1943	C	116625	33	199	116385	8	0.000282958199357	0.00170632368703	0.997942122186	6.85959271168e-05
1944	A	117171	116723	50	15	383	0.996176528322	0.000426726749793	0.000128018024938	0.00326872690341
1945	G	118500	71	53	5	118371	0.000599156118143	0.000447257383966	4.2194092827e-05	0.998911392405
1946	A	116224	115647	21	18	538	0.995035448789	0.000180685572687	0.000154873348018	0.00462899229075
1947	C	117802	6	80	117701	15	5.09329213426e-05	0.000679105617901	0.999142629157	0.000127332303356
1948	C	120259	22	88	120142	7	0.00018293849109	0.00073175396436	0.999027099843	5.82077017105e-05
1949	T	118685	55	118194	407	29	0.000463411551586	0.995862998694	0.00342924548174	0.000244344272655
1950	G	119618	62	6	15	119535	0.000518316641308	5.01596749653e-05	0.000125399187413	0.999306124496
1951	A	119283	118934	13	6	330	0.997074184922	0.000108984515815	5.03005457609e-05	0.00276653001685
1952	G	119676	91	8	36	119541	0.00076038637655	6.68471539824e-05	0.000300812192921	0.998871954277
1953	A	118963	118390	12	7	554	0.995183376344	0.000100871699604	5.8841824769e-05	0.00465691013172
1954	G	117984	263	18	9	117694	0.00222911581231	0.000152563059398	7.62815296989e-05	0.997542039599
1955	C	117492	23	313	117145	11	0.000195758009056	0.00266401116672	0.997046607429	9.36233956354e-05
1956	C	116957	16	64	116875	2	0.000136802414563	0.00054720965825	0.999298887625	1.71003018203e-05
1957	A	121947	121495	19	20	413	0.996293471754	0.000155805390867	0.000164005674596	0.00338671718041
1958	T	103428	8	103194	222	4	7.73484936381e-05	0.997737556561	0.00214642069846	3.8674246819e-05
1959	C	104213	25	61	104120	7	0.000239893295462	0.000585339640928	0.999107596941	6.71701227294e-05
1960	T	103556	37	102955	544	20	0.000357294603886	0.99419637684	0.00525319633821	0.000193132218317
1961	T	104206	9	104040	149	8	8.63673876744e-05	0.998407001516	0.00142986008483	7.67710112661e-05
1962	T	104008	4	103939	64	1	3.84585801092e-05	0.999336589493	0.000615337281748	9.61464502731e-06
1963	A	103573	103440	27	12	94	0.998715881552	0.000260685699941	0.000115860311085	0.000907572436832
1964	C	108143	23	49	108067	4	0.000212681357092	0.000453103760761	0.99929722682	3.6988062103e-05
1965	T	108222	27	107796	392	7	0.000249487165271	0.996063646948	0.00362218402913	6.4681857663e-05
1966	T	108470	18	108235	205	12	0.000165944500784	0.997833502351	0.00188992348115	0.000110629667189
1967	C	108311	31	21	108253	6	0.000286212850034	0.000193886124216	0.99946450499	5.53960354904e-05
1968	T	107462	23	107049	369	21	0.000214029145186	0.996156781002	0.00343377193799	0.00019541791517
1969	G	107569	64	51	14	107440	0.000594966951445	0.000474114289433	0.000130149020629	0.998800769738
1970	A	106292	106230	9	2	51	0.999416701163	8.46724118466e-05	1.88160915215e-05	0.000479810333797
1971	A	107574	107434	7	8	125	0.998698570287	6.5071485675e-05	7.43674122e-05	0.00116199081562
1972	C	109261	19	33	109207	2	0.000173895534546	0.000302029086316	0.999505770586	1.83047931101e-05
1973	A	109027	108909	8	4	106	0.998917699285	7.33763196272e-05	3.66881598136e-05	0.000972236235061
1974	A	111544	111385	10	9	140	0.998574553539	8.96507207918e-05	8.06856487126e-05	0.00125511009109
1975	T	112933	27	13836	99061	9	0.000239079808382	0.122515119584	0.877166107338	7.96932694607e-05
1976	T	112307	20	112005	272	10	0.000178083289555	0.997310942328	0.00242193273794	8.90416447773e-05
1977	G	111762	76	57	8	111621	0.000680016463556	0.000510012347667	7.15806803744e-05	0.998738390508
1978	G	109178	72	21	9	109076	0.000659473520306	0.000192346443423	8.24341900383e-05	0.999065745846
1979	A	108775	108581	14	2	178	0.998216501954	0.000128706044587	1.83865777982e-05	0.00163640542404
1980	A	109494	109109	14	16	355	0.996483825598	0.000127860887355	0.000146126728405	0.00324218678649
1981	G	111411	48	25	7	111331	0.000430837170477	0.000224394359623	6.28304206945e-05	0.999281938049
1982	A	111085	110841	13	2	229	0.997803483819	0.000117027501463	1.80042309943e-05	0.00206148444885
1983	A	110797	110304	16	15	462	0.99555042104	0.0001444082421	0.000135382726969	0.00416978799065
1984	G	113566	41	24	2	113499	0.00036102354578	0.000211330856066	1.76109046722e-05	0.999410034693
1985	A	114043	113498	21	13	511	0.995221100813	0.000184141069597	0.000113992090703	0.00448076602685
1986	T	114851	12	114715	118	6	0.000104483199972	0.998815857067	0.00102741813306	5.22415999861e-05
1987	T	115320	5	115237	77	1	4.33576135969e-05	0.999280263614	0.000667707249393	8.67152271939e-06
1988	T	113310	11	113226	66	7	9.70788103433e-05	0.999258670903	0.00058247286206	6.17774247639e-05
1989	T	112846	8	112769	67	2	7.08930755188e-05	0.999317654148	0.00059372950747	1.77232688797e-05
1990	C	112281	47	72	112153	9	0.000418592638113	0.000641248296684	0.998860003028	8.01560370855e-05
1991	G	114245	97	19	5	114124	0.000849052474944	0.000166309247669	4.3765591492e-05	0.998940872686
1992	A	112836	112494	21	9	312	0.99696905243	0.000186110815697	7.97617781559e-05	0.00276507497607
1993	G	113421	77	12	13	113319	0.000678886625933	0.000105800513132	0.00011461722256	0.999100695638
1994	A	110907	110430	9	10	458	0.995699099245	8.11490708431e-05	9.01656342702e-05	0.00412958604957
1995	C	111050	18	66	110959	7	0.000162089149032	0.000594326879784	0.999180549302	6.3034669068e-05
1996	G	114076	87	15	7	113967	0.000762649461762	0.000131491286511	6.13626003717e-05	0.999044496651
1997	A	115417	115019	27	14	357	0.996551634508	0.000233934342428	0.000121299288666	0.00309313186099
1998	C	117076	21	76	116970	9	0.000179370665209	0.000649150978851	0.999094605214	7.68731422324e-05
[truncated: 2,271 more rows]
